# Supplementary material for: Do common dopaminergic variants modulate processing speed in cognitive aging? A longitudinal candidate gene study
Source: PLoS One. 2026 Jul 17;21(7):e0353790. doi: 10.1371/journal.pone.0353790 (PMC13379125; doi:10.1371/journal.pone.0353790)
Supplement: S1 Dataset — Full additive association results for the 89 LD-pruned dopamine pathway variants across processing speed, fluid reasoning, episodic memory, and vocabulary slope and intercept outcomes. (CSV) [file pone.0353790.s016.csv]

phenotype_code	Outcome	Domain	Trajectory_parameter	Chr	BP	SNP	Gene	Effect_allele	Other_allele	EAF	N	Beta	SE	L95	U95	Test_statistic	Raw_P	P_bonf	q_FDR	SNPs_tested
gsstd_lin	Processing speed slope	Processing speed	Slope	11	113345339	rs10789943	DRD2	A	G	0.148	1439	-0.1837	0.0675119441381845	-0.3160234105108416	-0.05137658948915838	-2.721	0.006598	0.587222	0.32743099999999997	89
gsstd_lin	Processing speed slope	Processing speed	Slope	9	136503708	rs2005663	DBH	T	A	0.418	1401	-0.1308	0.048733233979135614	-0.2263171385991058	-0.035282861400894205	-2.684	0.007358	0.6548619999999999	0.32743099999999997	89
gsstd_lin	Processing speed slope	Processing speed	Slope	11	113324293	rs12805897	DRD2	A	G	0.07808	1440	-0.2185	0.08828282828282828	-0.39153434343434346	-0.04546565656565657	-2.475	0.01345	1	0.3990166666666667	89
gsstd_lin	Processing speed slope	Processing speed	Slope	7	50562608	rs4397355	DDC	G	A	0.309	1455	0.1209	0.05265679442508711	0.017692682926829253	0.22410731707317072	2.296	0.02182	1	0.4063344444444445	89
gsstd_lin	Processing speed slope	Processing speed	Slope	22	19879637	rs3804047	COMT	G	A	0.2763	1455	-0.1175	0.05252570406794814	-0.22045037997317835	-0.014549620026821641	-2.237	0.02546	1	0.4063344444444445	89
gsstd_lin	Processing speed slope	Processing speed	Slope	22	19910716	rs7289747	COMT	C	A	0.06712	1455	-0.205	0.09517177344475394	-0.3915366759517177	-0.01846332404828227	-2.154	0.03144	1	0.4063344444444445	89
gsstd_lin	Processing speed slope	Processing speed	Slope	22	20006558	rs2518830	COMT	G	A	0.3905	1446	-0.1021	0.04934751087481875	-0.19882112131464474	-0.005378878685355248	-2.069	0.03875	1	0.4063344444444445	89
gsstd_lin	Processing speed slope	Processing speed	Slope	11	113281397	rs6276	DRD2	C	T	0.2806	1436	0.1079	0.052737047898338225	0.004535386119257079	0.2112646138807429	2.046	0.04096	1	0.4063344444444445	89
gsstd_lin	Processing speed slope	Processing speed	Slope	9	136502328	rs2519143	DBH	A	G	0.1933	1421	-0.1253	0.0613013698630137	-0.24545068493150685	-0.005149315068493157	-2.044	0.04109	1	0.4063344444444445	89
gsstd_lin	Processing speed slope	Processing speed	Slope	5	174867899	rs4867798	DRD1	C	T	0.3027	1523	-0.09504	0.05047265002655337	-0.1939663940520446	0.003886394052044606	-1.883	0.05991	1	0.497788125	89
gsstd_lin	Processing speed slope	Processing speed	Slope	22	19959473	rs165815	COMT	C	T	0.1315	1455	-0.1273	0.06960087479496993	-0.2637177145981411	0.009117714598141063	-1.829	0.06762	1	0.497788125	89
gsstd_lin	Processing speed slope	Processing speed	Slope	5	1394522	rs27072	DAT1	T	C	0.1887	1477	-0.1091	0.06037631433314887	-0.22743757609297177	0.00923757609297178	-1.807	0.070930000000000007	1	0.497788125	89
gsstd_lin	Processing speed slope	Processing speed	Slope	11	113283459	rs6277	DRD2	G	A	0.4431	1438	0.08424	0.047620124364047486	-0.009095443753533078	0.17757544375353307	1.769	0.0771	1	0.497788125	89
gsstd_lin	Processing speed slope	Processing speed	Slope	11	113317973	rs4245146	DRD2	T	C	0.4748	1429	0.08447	0.04796706416808632	-0.009545445769449185	0.1784854457694492	1.761	0.07849	1	0.497788125	89
gsstd_lin	Processing speed slope	Processing speed	Slope	7	50526620	rs138738170	DDC	T	C	0.09966	1469	0.1365	0.07940663176265271	-0.01913699825479931	0.29213699825479933	1.719	0.08584	1	0.497788125	89
gsstd_lin	Processing speed slope	Processing speed	Slope	7	50533539	rs11768267	DDC	G	A	0.4591	1474	0.08305	0.048881695114773395	-0.012758122424955859	0.17885812242495586	1.699	0.08949	1	0.497788125	89
gsstd_lin	Processing speed slope	Processing speed	Slope	22	19956781	rs165599	COMT	G	A	0.301	1455	-0.08078	0.05194855305466239	-0.18259916398713827	0.021039163987138274	-1.555	0.1201	1	0.5962999999999999	89
gsstd_lin	Processing speed slope	Processing speed	Slope	7	50549859	rs17152020	DDC	A	T	0.2238	1474	0.08585	0.05589192708333333	-0.023698177083333327	0.19539817708333332	1.536	0.1248	1	0.5962999999999999	89
gsstd_lin	Processing speed slope	Processing speed	Slope	9	136504458	rs2519156	DBH	T	C	0.4892	1421	-0.07387	0.04840760157273919	-0.16874889908256882	0.02100889908256881	-1.526	0.1273	1	0.5962999999999999	89
gsstd_lin	Processing speed slope	Processing speed	Slope	3	113899423	rs74988970	DRD3	C	T	0.05397	1490	-0.1474	0.10329362298528381	-0.34985550105115626	0.05505550105115628	-1.427	0.1537	1	0.6615666666666666	89
gsstd_lin	Processing speed slope	Processing speed	Slope	7	50618876	rs4947644	DDC	C	T	0.4949	1463	0.06617	0.04663143058491896	-0.025227603946441163	0.15756760394644118	1.419	0.1561	1	0.6615666666666666	89
gsstd_lin	Processing speed slope	Processing speed	Slope	11	113321211	rs55697087	DRD2	G	C	0.291	1437	-0.07003	0.051682656826568266	-0.1713280073800738	0.031268007380073806	-1.355	0.1757	1	0.7092913043478261	89
gsstd_lin	Processing speed slope	Processing speed	Slope	11	113320419	rs4245148	DRD2	T	C	0.1036	1433	0.1026	0.07708489857250188	-0.04848640120210368	0.2536864012021037	1.331	0.1833	1	0.7092913043478261	89
gsstd_lin	Processing speed slope	Processing speed	Slope	3	113868854	rs324035	DRD3	A	C	0.1751	1505	-0.07809	0.060675990675990686	-0.19701494172494174	0.04083494172494173	-1.287	0.1984	1	0.7096038461538462	89
gsstd_lin	Processing speed slope	Processing speed	Slope	11	113286878	rs2440390	DRD2	T	C	0.1147	1440	0.09342	0.07350118017309207	-0.05064231313926046	0.23748231313926046	1.271	0.204	1	0.7096038461538462	89
gsstd_lin	Processing speed slope	Processing speed	Slope	11	113309869	rs11214606	DRD2	T	C	0.05274	1440	-0.1324	0.10491283676703644	-0.33802916006339145	0.07322916006339145	-1.262	0.2073	1	0.7096038461538462	89
gsstd_lin	Processing speed slope	Processing speed	Slope	9	136518097	rs77905	DBH	A	G	0.4778	1421	0.05559	0.04755346449957228	-0.03761479041916167	0.14879479041916166	1.169	0.2426	1	0.7551307692307693	89
gsstd_lin	Processing speed slope	Processing speed	Slope	11	113306765	rs4436578	DRD2	C	T	0.1185	1440	0.08288	0.0720695652173913	-0.05837634782608696	0.22413634782608693	1.15	0.2503	1	0.7551307692307693	89
gsstd_lin	Processing speed slope	Processing speed	Slope	22	19906096	rs5993865	COMT	T	C	0.3504	1437	-0.05661	0.04957092819614711	-0.15376901926444833	0.04054901926444834	-1.142	0.2537	1	0.7551307692307693	89
gsstd_lin	Processing speed slope	Processing speed	Slope	9	136519590	rs10761412	DBH	C	T	0.395	1418	-0.05515	0.04854753521126761	-0.15030316901408453	0.04000316901408452	-1.136	0.2563	1	0.7551307692307693	89
gsstd_lin	Processing speed slope	Processing speed	Slope	22	19996570	rs877118	COMT	C	T	0.4003	1455	0.05247	0.048270469181232754	-0.0421401195952162	0.14708011959521622	1.087	0.277	1	0.7551307692307693	89
gsstd_lin	Processing speed slope	Processing speed	Slope	11	113329774	rs7131056	DRD2	A	C	0.4325	1440	0.05123	0.047303785780240075	-0.04148542012927055	0.14394542012927053	1.083	0.2789	1	0.7551307692307693	89
gsstd_lin	Processing speed slope	Processing speed	Slope	7	50632796	rs6593011	DDC	A	C	0.156	1474	-0.06852	0.06368029739776951	-0.19333338289962823	0.056293382899628236	-1.076	0.2819	1	0.7551307692307693	89
gsstd_lin	Processing speed slope	Processing speed	Slope	22	19908219	rs1978058	COMT	T	C	0.3634	1455	0.05195	0.049903938520653224	-0.04586171950048031	0.1497617195004803	1.041	0.2983	1	0.7551307692307693	89
gsstd_lin	Processing speed slope	Processing speed	Slope	22	19889825	rs3788317	COMT	T	G	0.2075	1455	0.06026	0.05879024390243903	-0.0549688780487805	0.1754888780487805	1.025	0.3056	1	0.7551307692307693	89
gsstd_lin	Processing speed slope	Processing speed	Slope	3	113899307	rs1503670	DRD3	A	G	0.3954	1510	-0.04735	0.04683481701285856	-0.1391462413452028	0.04444624134520278	-1.011	0.3121	1	0.7551307692307693	89
gsstd_lin	Processing speed slope	Processing speed	Slope	9	136512515	rs2797853	DBH	T	C	0.3314	1421	0.04995	0.04995	-0.047952	0.147852	1	0.3174	1	0.7551307692307693	89
gsstd_lin	Processing speed slope	Processing speed	Slope	5	1428883	rs365663	DAT1	G	A	0.4625	1461	-0.04716	0.04807829544296055	-0.14139345906820266	0.04707345906820267	-0.9809	0.3268	1	0.7551307692307693	89
gsstd_lin	Processing speed slope	Processing speed	Slope	5	1428111	rs10052016	DAT1	G	A	0.25	1461	-0.05286	0.054343579726534384	-0.1593734162640074	0.05365341626400739	-0.9727	0.3309	1	0.7551307692307693	89
gsstd_lin	Processing speed slope	Processing speed	Slope	5	1412645	rs27048	DAT1	T	C	0.4656	1477	-0.04458	0.04793548387096774	-0.13853354838709678	0.04937354838709677	-0.93	0.3525	1	0.7843125	89
gsstd_lin	Processing speed slope	Processing speed	Slope	5	1442521	rs2617605	DAT1	C	T	0.3794	1477	-0.04371	0.04859366314619233	-0.13895357976653697	0.05153357976653697	-0.8995	0.3685	1	0.7858906976744187	89
gsstd_lin	Processing speed slope	Processing speed	Slope	5	1400750	rs28363151	DAT1	A	G	0.07755	1451	0.08123	0.09163000564015793	-0.09836481105470954	0.26082481105470956	0.8865	0.3755	1	0.7858906976744187	89
gsstd_lin	Processing speed slope	Processing speed	Slope	5	174867169	rs12518222	DRD1	T	C	0.1416	1523	-0.05886	0.06697769685935366	-0.19013628584433317	0.07241628584433318	-0.8788	0.3797	1	0.7858906976744187	89
gsstd_lin	Processing speed slope	Processing speed	Slope	22	19985507	rs2073745	COMT	A	G	0.4884	1451	-0.04065	0.04802693761814744	-0.13478279773156898	0.05348279773156899	-0.8464	0.3975	1	0.7964511111111111	89
gsstd_lin	Processing speed slope	Processing speed	Slope	5	1401580	rs11133767	DAT1	T	C	0.3173	1477	0.04278	0.051105005375701826	-0.05738581053637558	0.14294581053637556	0.8371	0.4027	1	0.7964511111111111	89
gsstd_lin	Processing speed slope	Processing speed	Slope	3	113885135	rs11706283	DRD3	T	C	0.09477	1510	-0.05447	0.07807080407051742	-0.20748877597821413	0.09854877597821415	-0.6977	0.4855	1	0.9393369565217391	89
gsstd_lin	Processing speed slope	Processing speed	Slope	3	113858201	rs2134655	DRD3	T	C	0.252	1510	0.03594	0.05322079075966237	-0.06837274988893825	0.14025274988893827	0.6753	0.4996	1	0.9460510638297872	89
gsstd_lin	Processing speed slope	Processing speed	Slope	3	113900740	rs75970639	DRD3	T	C	0.07353	1510	0.05731	0.0881150061500615	-0.11539541205412054	0.23001541205412054	0.6504	0.5155	1	0.9558229166666666	89
gsstd_lin	Processing speed slope	Processing speed	Slope	5	1433401	rs4975646	DAT1	A	G	0.354	1477	0.03063	0.04894534995206136	-0.06530288590604026	0.12656288590604026	0.6258	0.5315	1	0.9594469696969696	89
gsstd_lin	Processing speed slope	Processing speed	Slope	3	113903920	rs6804359	DRD3	C	A	0.07092	1510	-0.05301	0.09009177430319511	-0.22958987763426242	0.12356987763426242	-0.5884	0.5564	1	0.9594469696969696	89
gsstd_lin	Processing speed slope	Processing speed	Slope	5	1411412	rs6347	DAT1	C	T	0.2685	1477	0.03099	0.05332989158492515	-0.07353658750645328	0.1355165875064533	0.5811	0.5612	1	0.9594469696969696	89
gsstd_lin	Processing speed slope	Processing speed	Slope	22	19952561	rs165774	COMT	A	G	0.3247	1455	0.02691	0.050440487347703844	-0.07195335520149954	0.12577335520149954	0.5335	0.5938	1	0.9594469696969696	89
gsstd_lin	Processing speed slope	Processing speed	Slope	17	37784464	rs1495099	PPP1R1B	C	G	0.2802	1509	0.0267	0.050577760939571885	-0.07243241144156089	0.12583241144156088	0.5279	0.5976	1	0.9594469696969696	89
gsstd_lin	Processing speed slope	Processing speed	Slope	5	1426267	rs72715534	DAT1	G	T	0.05251	1476	0.05292	0.10571314422692768	-0.15427776268477825	0.26011776268477826	0.5006	0.6167	1	0.9594469696969696	89
gsstd_lin	Processing speed slope	Processing speed	Slope	9	136516575	rs72761131	DBH	A	G	0.1299	1397	0.03583	0.07330196399345336	-0.10784184942716857	0.17950184942716857	0.4888	0.625	1	0.9594469696969696	89
gsstd_lin	Processing speed slope	Processing speed	Slope	22	19906511	rs11541479	COMT	A	G	0.1349	1455	0.03387	0.069476923076923075	-0.10230476923076924	0.17004476923076922	0.4875	0.626	1	0.9594469696969696	89
gsstd_lin	Processing speed slope	Processing speed	Slope	22	19896571	rs5993864	COMT	C	T	0.468	1448	0.02226	0.047181008902077146	-0.0702147774480712	0.1147347774480712	0.4718	0.6371	1	0.9594469696969696	89
gsstd_lin	Processing speed slope	Processing speed	Slope	7	50567493	rs6951648	DDC	A	G	0.2054	1474	-0.02511	0.05765786452353617	-0.13811941446613088	0.08789941446613089	-0.4355	0.6632	1	0.9594469696969696	89
gsstd_lin	Processing speed slope	Processing speed	Slope	7	50573333	rs7809758	DDC	G	A	0.3725	1474	-0.02042	0.04734523533503362	-0.11321666125666588	0.07237666125666589	-0.4313	0.6663	1	0.9594469696969696	89
gsstd_lin	Processing speed slope	Processing speed	Slope	5	1395794	rs10069463	DAT1	G	A	0.09057	1465	-0.03573	0.08379455909943714	-0.1999673358348968	0.12850733583489682	-0.4264	0.6699	1	0.9594469696969696	89
gsstd_lin	Processing speed slope	Processing speed	Slope	3	113862887	rs963468	DRD3	A	G	0.4007	1510	0.01934	0.04782393669634026	-0.07439491592482692	0.11307491592482691	0.4044	0.686	1	0.9594469696969696	89
gsstd_lin	Processing speed slope	Processing speed	Slope	11	113319835	rs76581995	DRD2	A	C	0.05017	1426	-0.044	0.1095890410958904	-0.25879452054794516	0.1707945205479452	-0.4015	0.6881	1	0.9594469696969696	89
gsstd_lin	Processing speed slope	Processing speed	Slope	9	136509370	rs4531	DBH	T	G	0.08848	1421	0.03285	0.08499353169469598	-0.13373732212160414	0.19943732212160412	0.3865	0.6992	1	0.9594469696969696	89
gsstd_lin	Processing speed slope	Processing speed	Slope	22	19929551	rs3788319	COMT	A	G	0.4874	1444	-0.01802	0.04778573322726068	-0.11168003712543093	0.07564003712543094	-0.3771	0.7062	1	0.9594469696969696	89
gsstd_lin	Processing speed slope	Processing speed	Slope	22	19914854	rs17210001	COMT	C	T	0.05864	1455	-0.03813	0.10149055097151982	-0.23705147990417885	0.16079147990417886	-0.3757	0.7072	1	0.9594469696969696	89
gsstd_lin	Processing speed slope	Processing speed	Slope	5	174870150	rs4532	DRD1	C	T	0.3876	1523	0.01704	0.04605405405405406	-0.07322594594594595	0.10730594594594595	0.37	0.7115	1	0.9594469696969696	89
gsstd_lin	Processing speed slope	Processing speed	Slope	5	1443199	rs6350	DAT1	A	G	0.06546	1477	0.02669	0.09556032939491586	-0.16060824561403508	0.21398824561403507	0.2793	0.78	1	0.9632805194805195	89
gsstd_lin	Processing speed slope	Processing speed	Slope	3	113878001	rs324031	DRD3	C	T	0.05141	1507	0.02873	0.10428312159709617	-0.17566491833030848	0.2331249183303085	0.2755	0.783	1	0.9632805194805195	89
gsstd_lin	Processing speed slope	Processing speed	Slope	22	19952132	rs4646316	COMT	T	C	0.2434	1455	0.01467	0.054738805970149254	-0.09261805970149253	0.12195805970149254	0.268	0.7887	1	0.9632805194805195	89
gsstd_lin	Processing speed slope	Processing speed	Slope	5	1395077	rs40184	DAT1	T	C	0.4542	1477	0.01248	0.047999999999999994	-0.08159999999999998	0.10655999999999999	0.26	0.7949	1	0.9632805194805195	89
gsstd_lin	Processing speed slope	Processing speed	Slope	22	19951897	rs4646315	COMT	C	G	0.1725	1429	-0.01662	0.06464410735122521	-0.14332245040840141	0.11008245040840142	-0.2571	0.7971	1	0.9632805194805195	89
gsstd_lin	Processing speed slope	Processing speed	Slope	22	19899886	rs2904563	COMT	G	A	0.1054	1455	0.01903	0.07633373445647813	-0.13058411953469715	0.16864411953469713	0.2493	0.8032	1	0.9632805194805195	89
gsstd_lin	Processing speed slope	Processing speed	Slope	22	19916818	rs5993876	COMT	G	C	0.3308	1455	-0.01205	0.05041841004184101	-0.11087008368200837	0.08677008368200836	-0.239	0.8112	1	0.9632805194805195	89
gsstd_lin	Processing speed slope	Processing speed	Slope	22	19933687	rs9332325	COMT	T	C	0.2647	1455	0.01246	0.0540095361941916	-0.09339869094061554	0.11831869094061553	0.2307	0.8176	1	0.9632805194805195	89
gsstd_lin	Processing speed slope	Processing speed	Slope	7	50596864	rs3735273	DDC	T	C	0.2326	1474	0.01269	0.0561504424778761	-0.09736486725663715	0.12274486725663716	0.226	0.8212	1	0.9632805194805195	89
gsstd_lin	Processing speed slope	Processing speed	Slope	3	113917372	rs62268962	DRD3	T	A	0.2315	1509	-0.01134	0.05356636750118091	-0.11633008030231459	0.09365008030231459	-0.2117	0.8324	1	0.9632805194805195	89
gsstd_lin	Processing speed slope	Processing speed	Slope	9	136509448	rs1611126	DBH	G	C	0.06836	1421	0.01961	0.09320342205323193	-0.16306870722433459	0.20228870722433456	0.2104	0.8334	1	0.9632805194805195	89
gsstd_lin	Processing speed slope	Processing speed	Slope	5	1435972	rs4975547	DAT1	A	G	0.2149	1453	0.009528	0.05746682750301568	-0.10310698190591074	0.12216298190591073	0.1658	0.8683	1	0.990752564102564	89
gsstd_lin	Processing speed slope	Processing speed	Slope	11	2190951	rs6356	TH	T	C	0.3496	1539	0.006709	0.04798998569384835	-0.08735137195994278	0.10076937195994276	0.1398	0.8888	1	0.9983	89
gsstd_lin	Processing speed slope	Processing speed	Slope	22	19951271	rs4680	COMT	G	A	0.4793	1455	0.005259	0.046539823008849554	-0.08595905309734513	0.09647705309734513	0.113	0.91	1	0.9983	89
gsstd_lin	Processing speed slope	Processing speed	Slope	22	19921137	rs9605030	COMT	T	C	0.1441	1455	-0.007537	0.06940147329650093	-0.1435638876611418	0.12848988766114183	-0.1086	0.9135	1	0.9983	89
gsstd_lin	Processing speed slope	Processing speed	Slope	9	136505241	rs1108581	DBH	G	A	0.1954	1421	0.004778	0.06038928210313448	-0.11358499292214358	0.12314099292214359	0.07912	0.9369	1	0.9983	89
gsstd_lin	Processing speed slope	Processing speed	Slope	3	113902749	rs6787134	DRD3	G	T	0.1444	1510	0.003588	0.06495293265749458	-0.12371974800868939	0.1308957480086894	0.05524	0.956	1	0.9983	89
gsstd_lin	Processing speed slope	Processing speed	Slope	5	1437898	rs10036478	DAT1	C	T	0.3621	1459	0.002483	0.04872448979591837	-0.093017	0.097983	0.05096	0.9594	1	0.9983	89
gsstd_lin	Processing speed slope	Processing speed	Slope	11	2186335	rs2070762	TH	A	G	0.4965	1539	0.002323	0.045990892892496534	-0.0878191500692932	0.0924651500692932	0.05051	0.9597	1	0.9983	89
gsstd_lin	Processing speed slope	Processing speed	Slope	22	19929027	rs13306278	COMT	T	C	0.1438	1452	-0.002674	0.06870503597122302	-0.1373358705035971	0.1319878705035971	-0.03892	0.969	1	0.9983	89
gsstd_lin	Processing speed slope	Processing speed	Slope	7	50615064	rs67275148	DDC	C	G	0.1312	1474	-9.25e-4	0.06902985074626866	-0.13622350746268658	0.13437350746268656	-0.0134	0.9893	1	0.9983	89
gsstd_lin	Processing speed slope	Processing speed	Slope	11	113312139	rs11214607	DRD2	G	T	0.1655	1439	-6.546e-4	0.06405088062622309	-0.12619432602739727	0.12488512602739726	-0.01022	0.9919	1	0.9983	89
gsstd_lin	Processing speed slope	Processing speed	Slope	5	1438354	rs403636	DAT1	A	C	0.1523	1477	1.33e-4	0.06391158097068718	-0.12513369870254687	0.12539969870254686	0.002081	0.9983	1	0.9983	89
gsstd_int	Processing speed intercept	Processing speed	Intercept	11	113312139	rs11214607	DRD2	G	T	0.1655	1439	-0.141	0.046519300560870995	-0.23217782909930712	-0.04982217090069284	-3.031	0.002481	0.220809	0.220809	89
gsstd_int	Processing speed intercept	Processing speed	Intercept	11	113329774	rs7131056	DRD2	A	C	0.4325	1440	-0.07087	0.034469844357976655	-0.13843089494163424	-0.0033091050583657633	-2.056	0.04	1	0.985	89
gsstd_int	Processing speed intercept	Processing speed	Intercept	11	113317973	rs4245146	DRD2	T	C	0.4748	1429	0.07079	0.03495802469135803	0.0022722716049382724	0.13930772839506173	2.025	0.04309	1	0.985	89
gsstd_int	Processing speed intercept	Processing speed	Intercept	11	113306765	rs4436578	DRD2	C	T	0.1185	1440	0.09761	0.052534983853606027	-0.005358568353067805	0.2005785683530678	1.858	0.06343	1	0.985	89
gsstd_int	Processing speed intercept	Processing speed	Intercept	5	1442521	rs2617605	DAT1	C	T	0.3794	1477	-0.05779	0.0358944099378882	-0.12814304347826086	0.012563043478260864	-1.61	0.1076	1	0.985	89
gsstd_int	Processing speed intercept	Processing speed	Intercept	7	50549859	rs17152020	DDC	A	T	0.2238	1474	0.06559	0.04146017699115044	-0.015671946902654874	0.14685194690265485	1.582	0.1139	1	0.985	89
gsstd_int	Processing speed intercept	Processing speed	Intercept	5	1433401	rs4975646	DAT1	A	G	0.354	1477	0.05511	0.03613770491803279	-0.01571990163934426	0.12593990163934426	1.525	0.1276	1	0.985	89
gsstd_int	Processing speed intercept	Processing speed	Intercept	11	113283459	rs6277	DRD2	G	A	0.4431	1438	-0.05197	0.03471609886439546	-0.1200135537742151	0.0160735537742151	-1.497	0.1346	1	0.985	89
gsstd_int	Processing speed intercept	Processing speed	Intercept	3	113900740	rs75970639	DRD3	T	C	0.07353	1510	0.09665	0.06504037685060565	-0.030829138627187072	0.22412913862718709	1.486	0.1374	1	0.985	89
gsstd_int	Processing speed intercept	Processing speed	Intercept	3	113885135	rs11706283	DRD3	T	C	0.09477	1510	-0.08355	0.05762068965517241	-0.19648655172413793	0.029386551724137927	-1.45	0.1473	1	0.985	89
gsstd_int	Processing speed intercept	Processing speed	Intercept	5	1394522	rs27072	DAT1	T	C	0.1887	1477	-0.06101	0.04463057790782736	-0.14848593269934163	0.026465932699341617	-1.367	0.1719	1	0.985	89
gsstd_int	Processing speed intercept	Processing speed	Intercept	5	174870150	rs4532	DRD1	C	T	0.3876	1523	0.04474	0.034100609756097564	-0.022097195121951227	0.11157719512195123	1.312	0.1896	1	0.985	89
gsstd_int	Processing speed intercept	Processing speed	Intercept	5	1411412	rs6347	DAT1	C	T	0.2685	1477	-0.04863	0.03940842787682334	-0.12587051863857374	0.028610518638573744	-1.234	0.2173	1	0.985	89
gsstd_int	Processing speed intercept	Processing speed	Intercept	9	136516575	rs72761131	DBH	A	G	0.1299	1397	-0.06516	0.05319183673469387	-0.16941599999999996	0.03909599999999998	-1.225	0.2207	1	0.985	89
gsstd_int	Processing speed intercept	Processing speed	Intercept	5	1428883	rs365663	DAT1	G	A	0.4625	1461	-0.04083	0.03553524804177546	-0.1104790861618799	0.0288190861618799	-1.149	0.251	1	0.985	89
gsstd_int	Processing speed intercept	Processing speed	Intercept	11	113309869	rs11214606	DRD2	T	C	0.05274	1440	0.0845	0.07660924750679965	-0.06565412511332731	0.23465412511332734	1.103	0.2702	1	0.985	89
gsstd_int	Processing speed intercept	Processing speed	Intercept	5	174867899	rs4867798	DRD1	C	T	0.3027	1523	-0.03938	0.03743346007604562	-0.11274958174904942	0.033989581749049425	-1.052	0.2928	1	0.985	89
gsstd_int	Processing speed intercept	Processing speed	Intercept	7	50573333	rs7809758	DDC	G	A	0.3725	1474	0.03638	0.03511583011583012	-0.03244702702702703	0.10520702702702703	1.036	0.3003	1	0.985	89
gsstd_int	Processing speed intercept	Processing speed	Intercept	3	113902749	rs6787134	DRD3	G	T	0.1444	1510	0.04945	0.04791666666666666	-0.04446666666666666	0.14336666666666667	1.032	0.3024	1	0.985	89
gsstd_int	Processing speed intercept	Processing speed	Intercept	22	19959473	rs165815	COMT	C	T	0.1315	1455	0.05166	0.05145418326693227	-0.04919019920318725	0.15251019920318726	1.004	0.3157	1	0.985	89
gsstd_int	Processing speed intercept	Processing speed	Intercept	3	113899423	rs74988970	DRD3	C	T	0.05397	1490	-0.07488	0.07625254582484725	-0.2243349898167006	0.0745749898167006	-0.982	0.3263	1	0.985	89
gsstd_int	Processing speed intercept	Processing speed	Intercept	22	19933687	rs9332325	COMT	T	C	0.2647	1455	0.0373	0.03988025232545707	-0.04086529455789585	0.11546529455789585	0.9353	0.3498	1	0.985	89
gsstd_int	Processing speed intercept	Processing speed	Intercept	11	2190951	rs6356	TH	T	C	0.3496	1539	0.03299	0.035427405498281786	-0.0364477147766323	0.10242771477663229	0.9312	0.3519	1	0.985	89
gsstd_int	Processing speed intercept	Processing speed	Intercept	22	19899886	rs2904563	COMT	G	A	0.1054	1455	-0.05049	0.056381909547738696	-0.16099854271356784	0.060018542713567845	-0.8955	0.3707	1	0.985	89
gsstd_int	Processing speed intercept	Processing speed	Intercept	22	20006558	rs2518830	COMT	G	A	0.3905	1446	0.0313	0.03641228478362029	-0.04006807817589577	0.10266807817589577	0.8596	0.3902	1	0.985	89
gsstd_int	Processing speed intercept	Processing speed	Intercept	5	1428111	rs10052016	DAT1	G	A	0.25	1461	-0.03416	0.04018823529411765	-0.11292894117647059	0.044608941176470594	-0.85	0.3955	1	0.985	89
gsstd_int	Processing speed intercept	Processing speed	Intercept	22	19910716	rs7289747	COMT	C	A	0.06712	1455	0.0594	0.07038748666903662	-0.07855947387131176	0.19735947387131178	0.8439	0.3989	1	0.985	89
gsstd_int	Processing speed intercept	Processing speed	Intercept	7	50618876	rs4947644	DDC	C	T	0.4949	1463	0.02865	0.034435096153846156	-0.03884278846153848	0.09614278846153847	0.832	0.4056	1	0.985	89
gsstd_int	Processing speed intercept	Processing speed	Intercept	11	113281397	rs6276	DRD2	C	T	0.2806	1436	0.03053	0.03853824791719263	-0.04500496591769755	0.10606496591769755	0.7922	0.4284	1	0.985	89
gsstd_int	Processing speed intercept	Processing speed	Intercept	5	1435972	rs4975547	DAT1	A	G	0.2149	1453	-0.03248	0.04273684210526316	-0.11624421052631581	0.0512842105263158	-0.76	0.4474	1	0.985	89
gsstd_int	Processing speed intercept	Processing speed	Intercept	7	50596864	rs3735273	DDC	T	C	0.2326	1474	-0.03077	0.04164298281228854	-0.11239024631208552	0.05085024631208553	-0.7389	0.4601	1	0.985	89
gsstd_int	Processing speed intercept	Processing speed	Intercept	9	136503708	rs2005663	DBH	T	A	0.418	1401	-0.02545	0.03534231356756006	-0.09472093459241772	0.04382093459241772	-0.7201	0.4716	1	0.985	89
gsstd_int	Processing speed intercept	Processing speed	Intercept	7	50533539	rs11768267	DDC	G	A	0.4591	1474	0.02471	0.03629553466509988	-0.04642924794359578	0.09584924794359577	0.6808	0.4961	1	0.985	89
gsstd_int	Processing speed intercept	Processing speed	Intercept	22	19916818	rs5993876	COMT	G	C	0.3308	1455	0.02532	0.037240770701573764	-0.047671910575084575	0.09831191057508457	0.6799	0.4967	1	0.985	89
gsstd_int	Processing speed intercept	Processing speed	Intercept	22	19889825	rs3788317	COMT	T	G	0.2075	1455	-0.02942	0.043430764688514915	-0.11454429878948924	0.05570429878948924	-0.6774	0.4983	1	0.985	89
gsstd_int	Processing speed intercept	Processing speed	Intercept	9	136512515	rs2797853	DBH	T	C	0.3314	1421	0.02358	0.03626576438019071	-0.04750089818517379	0.0946608981851738	0.6502	0.5156	1	0.985	89
gsstd_int	Processing speed intercept	Processing speed	Intercept	9	136509448	rs1611126	DBH	G	C	0.06836	1421	0.04237	0.06768370607028754	-0.09029006389776359	0.17503006389776357	0.626	0.5314	1	0.985	89
gsstd_int	Processing speed intercept	Processing speed	Intercept	7	50562608	rs4397355	DDC	G	A	0.309	1455	-0.02417	0.03886476925550732	-0.10034494774079433	0.05200494774079434	-0.6219	0.5341	1	0.985	89
gsstd_int	Processing speed intercept	Processing speed	Intercept	22	19929551	rs3788319	COMT	A	G	0.4874	1444	-0.02041	0.0352931004668857	-0.08958447691509597	0.04876447691509597	-0.5783	0.5631	1	0.985	89
gsstd_int	Processing speed intercept	Processing speed	Intercept	11	113345339	rs10789943	DRD2	A	G	0.148	1439	0.02766	0.04933999286478773	-0.06904638601498393	0.12436638601498394	0.5606	0.5751	1	0.985	89
gsstd_int	Processing speed intercept	Processing speed	Intercept	3	113868854	rs324035	DRD3	A	C	0.1751	1505	0.02449	0.0448124428179323	-0.06334238792314731	0.1123223879231473	0.5465	0.5848	1	0.985	89
gsstd_int	Processing speed intercept	Processing speed	Intercept	22	19985507	rs2073745	COMT	A	G	0.4884	1451	0.0191	0.03562103692651995	-0.0507172323759791	0.0889172323759791	0.5362	0.5919	1	0.985	89
gsstd_int	Processing speed intercept	Processing speed	Intercept	22	19879637	rs3804047	COMT	G	A	0.2763	1455	0.02073	0.03888576252110298	-0.05548609454136183	0.09694609454136183	0.5331	0.5941	1	0.985	89
gsstd_int	Processing speed intercept	Processing speed	Intercept	17	37784464	rs1495099	PPP1R1B	C	G	0.2802	1509	0.01997	0.03747419778570088	-0.053479427659973724	0.09341942765997373	0.5329	0.5942	1	0.985	89
gsstd_int	Processing speed intercept	Processing speed	Intercept	22	19914854	rs17210001	COMT	C	T	0.05864	1455	0.03922	0.07496177370030581	-0.10770507645259939	0.1861450764525994	0.5232	0.6009	1	0.985	89
gsstd_int	Processing speed intercept	Processing speed	Intercept	5	1443199	rs6350	DAT1	A	G	0.06546	1477	0.03552	0.07060226595110317	-0.10286044126416222	0.1739004412641622	0.5031	0.6149	1	0.985	89
gsstd_int	Processing speed intercept	Processing speed	Intercept	5	1426267	rs72715534	DAT1	G	T	0.05251	1476	-0.03853	0.07810662882627205	-0.1916189924994932	0.1145589924994932	-0.4933	0.6219	1	0.985	89
gsstd_int	Processing speed intercept	Processing speed	Intercept	11	113319835	rs76581995	DRD2	A	C	0.05017	1426	-0.03662	0.0799912625600699	-0.19340287461773698	0.12016287461773699	-0.4578	0.6472	1	0.985	89
gsstd_int	Processing speed intercept	Processing speed	Intercept	22	19956781	rs165599	COMT	G	A	0.301	1455	0.01572	0.03839765510503176	-0.059539404005862245	0.09097940400586224	0.4094	0.6823	1	0.985	89
gsstd_int	Processing speed intercept	Processing speed	Intercept	11	113324293	rs12805897	DRD2	A	G	0.07808	1440	0.02625	0.0645597638957206	-0.10028713723561239	0.15278713723561238	0.4066	0.6844	1	0.985	89
gsstd_int	Processing speed intercept	Processing speed	Intercept	9	136502328	rs2519143	DBH	A	G	0.1933	1421	0.01794	0.044560357675111774	-0.06939830104321908	0.10527830104321907	0.4026	0.6873	1	0.985	89
gsstd_int	Processing speed intercept	Processing speed	Intercept	11	113320419	rs4245148	DRD2	T	C	0.1036	1433	-0.02163	0.05618181818181818	-0.13174636363636363	0.08848636363636364	-0.385	0.7003	1	0.985	89
gsstd_int	Processing speed intercept	Processing speed	Intercept	3	113917372	rs62268962	DRD3	T	A	0.2315	1509	-0.014880000000000001	0.03954291788466649	-0.09238411905394632	0.06262411905394631	-0.3763	0.7068	1	0.985	89
gsstd_int	Processing speed intercept	Processing speed	Intercept	22	19906511	rs11541479	COMT	A	G	0.1349	1455	0.01761	0.05132614398134654	-0.08298924220343923	0.11820924220343923	0.3431	0.7316	1	0.985	89
gsstd_int	Processing speed intercept	Processing speed	Intercept	3	113878001	rs324031	DRD3	C	T	0.05141	1507	0.02605	0.0768663322514016	-0.12460801121274713	0.17670801121274712	0.3389	0.7348	1	0.985	89
gsstd_int	Processing speed intercept	Processing speed	Intercept	5	1412645	rs27048	DAT1	T	C	0.4656	1477	-0.01117	0.03544906378927325	-0.08065016502697556	0.05831016502697556	-0.3151	0.7527	1	0.985	89
gsstd_int	Processing speed intercept	Processing speed	Intercept	22	19929027	rs13306278	COMT	T	C	0.1438	1452	0.01556	0.05071707953063885	-0.08384547588005214	0.11496547588005215	0.3068	0.7591	1	0.985	89
gsstd_int	Processing speed intercept	Processing speed	Intercept	7	50615064	rs67275148	DDC	C	G	0.1312	1474	0.014	0.05118829981718464	-0.0863290676416819	0.1143290676416819	0.2735	0.7845	1	0.985	89
gsstd_int	Processing speed intercept	Processing speed	Intercept	22	19952132	rs4646316	COMT	T	C	0.2434	1455	-0.01072	0.040422322775263954	-0.08994775263951735	0.06850775263951736	-0.2652	0.7909	1	0.985	89
gsstd_int	Processing speed intercept	Processing speed	Intercept	3	113899307	rs1503670	DRD3	A	G	0.3954	1510	0.008851	0.03458772958186791	-0.05894094998046111	0.0766429499804611	0.2559	0.7981	1	0.985	89
gsstd_int	Processing speed intercept	Processing speed	Intercept	22	19951271	rs4680	COMT	G	A	0.4793	1455	-0.008445	0.03437118437118437	-0.07581252136752135	0.05892252136752136	-0.2457	0.8059	1	0.985	89
gsstd_int	Processing speed intercept	Processing speed	Intercept	5	1438354	rs403636	DAT1	A	C	0.1523	1477	0.01129	0.047238493723849376	-0.08129744769874478	0.10387744769874477	0.239	0.8111	1	0.985	89
gsstd_int	Processing speed intercept	Processing speed	Intercept	7	50632796	rs6593011	DDC	A	C	0.156	1474	-0.01115	0.04722575180008471	-0.10371247352816604	0.08141247352816602	-0.2361	0.8134	1	0.985	89
gsstd_int	Processing speed intercept	Processing speed	Intercept	9	136509370	rs4531	DBH	T	G	0.08848	1421	-0.01377	0.06172120125504258	-0.13474355445988345	0.10720355445988346	-0.2231	0.8235	1	0.985	89
gsstd_int	Processing speed intercept	Processing speed	Intercept	22	19896571	rs5993864	COMT	C	T	0.468	1448	0.00666	0.03479623824451411	-0.061540626959247655	0.07486062695924765	0.1914	0.8483	1	0.985	89
gsstd_int	Processing speed intercept	Processing speed	Intercept	5	1401580	rs11133767	DAT1	T	C	0.3173	1477	0.00706	0.03777421080791867	-0.0669774531835206	0.08109745318352059	0.1869	0.8518	1	0.985	89
gsstd_int	Processing speed intercept	Processing speed	Intercept	9	136518097	rs77905	DBH	A	G	0.4778	1421	-0.005681	0.03455596107055962	-0.07341068369829686	0.06204868369829685	-0.1644	0.8694	1	0.985	89
gsstd_int	Processing speed intercept	Processing speed	Intercept	3	113862887	rs963468	DRD3	A	G	0.4007	1510	-0.005529	0.03530651340996169	-0.07472976628352491	0.0636717662835249	-0.1566	0.8756	1	0.985	89
gsstd_int	Processing speed intercept	Processing speed	Intercept	5	1400750	rs28363151	DAT1	A	G	0.07755	1451	-0.009617	0.06711095603628751	-0.1411544738311235	0.12192047383112352	-0.1433	0.886	1	0.985	89
gsstd_int	Processing speed intercept	Processing speed	Intercept	22	19908219	rs1978058	COMT	T	C	0.3634	1455	-0.004936	0.03689088191330344	-0.07724212855007474	0.06737012855007475	-0.1338	0.8936	1	0.985	89
gsstd_int	Processing speed intercept	Processing speed	Intercept	9	136505241	rs1108581	DBH	G	A	0.1954	1421	-0.005122	0.04385273972602739	-0.09107336986301369	0.08082936986301369	-0.1168	0.907	1	0.985	89
gsstd_int	Processing speed intercept	Processing speed	Intercept	22	19921137	rs9605030	COMT	T	C	0.1441	1455	0.005901	0.05126846220677672	-0.09458518592528237	0.10638718592528237	0.1151	0.9083	1	0.985	89
gsstd_int	Processing speed intercept	Processing speed	Intercept	5	174867169	rs12518222	DRD1	T	C	0.1416	1523	0.005632	0.04962114537444934	-0.0916254449339207	0.1028894449339207	0.1135	0.9097	1	0.985	89
gsstd_int	Processing speed intercept	Processing speed	Intercept	22	19906096	rs5993865	COMT	T	C	0.3504	1437	0.003846	0.03655893536121673	-0.06780951330798479	0.0755015133079848	0.1052	0.9162	1	0.985	89
gsstd_int	Processing speed intercept	Processing speed	Intercept	22	19996570	rs877118	COMT	C	T	0.4003	1455	0.003667	0.03563654033041788	-0.06618061904761904	0.07351461904761905	0.1029	0.9181	1	0.985	89
gsstd_int	Processing speed intercept	Processing speed	Intercept	5	1395794	rs10069463	DAT1	G	A	0.09057	1465	-0.005794	0.062001070090957726	-0.12731609737827715	0.11572809737827715	-0.09345	0.9256	1	0.985	89
gsstd_int	Processing speed intercept	Processing speed	Intercept	3	113903920	rs6804359	DRD3	C	A	0.07092	1510	-0.005848	0.06653771760154739	-0.13626192649903288	0.12456592649903288	-0.08789	0.93	1	0.985	89
gsstd_int	Processing speed intercept	Processing speed	Intercept	22	19952561	rs165774	COMT	A	G	0.3247	1455	-0.00298	0.03726397399024634	-0.07601738902088283	0.07005738902088283	-0.07997	0.9363	1	0.985	89
gsstd_int	Processing speed intercept	Processing speed	Intercept	9	136519590	rs10761412	DBH	C	T	0.395	1418	-0.002301	0.03541089566020314	-0.07170635549399815	0.06710435549399815	-0.06498	0.9482	1	0.985	89
gsstd_int	Processing speed intercept	Processing speed	Intercept	3	113858201	rs2134655	DRD3	T	C	0.252	1510	-0.002479	0.03930553353416838	-0.07951784572697002	0.07455984572697003	-0.06307	0.9497	1	0.985	89
gsstd_int	Processing speed intercept	Processing speed	Intercept	22	19951897	rs4646315	COMT	C	G	0.1725	1429	0.002504	0.04770432463326348	-0.09099647628119642	0.09600447628119643	0.05249	0.9581	1	0.985	89
gsstd_int	Processing speed intercept	Processing speed	Intercept	5	1437898	rs10036478	DAT1	C	T	0.3621	1459	-0.001804	0.035950577919489836	-0.07226713272220008	0.06865913272220008	-0.05018	0.96	1	0.985	89
gsstd_int	Processing speed intercept	Processing speed	Intercept	11	113321211	rs55697087	DRD2	G	C	0.291	1437	0.001864	0.037709892777665385	-0.07204738984422415	0.07577538984422416	0.04943	0.9606	1	0.985	89
gsstd_int	Processing speed intercept	Processing speed	Intercept	11	2186335	rs2070762	TH	A	G	0.4965	1539	-0.001484	0.03398992212551535	-0.06810424736601008	0.06513624736601008	-0.04366	0.9652	1	0.985	89
gsstd_int	Processing speed intercept	Processing speed	Intercept	7	50526620	rs138738170	DDC	T	C	0.09966	1469	0.002328	0.058996452103395845	-0.11330504612265586	0.11796104612265586	0.03946	0.9685	1	0.985	89
gsstd_int	Processing speed intercept	Processing speed	Intercept	7	50567493	rs6951648	DDC	A	G	0.2054	1474	0.001586	0.042783922309144864	-0.08227048772592394	0.08544248772592394	0.03707	0.9704	1	0.985	89
gsstd_int	Processing speed intercept	Processing speed	Intercept	9	136504458	rs2519156	DBH	T	C	0.4892	1421	0.001273	0.03517546283503731	-0.06767090715667312	0.07021690715667311	0.03619	0.9711	1	0.985	89
gsstd_int	Processing speed intercept	Processing speed	Intercept	11	113286878	rs2440390	DRD2	T	C	0.1147	1440	-0.001035	0.05368257261410788	-0.10625284232365144	0.10418284232365145	-0.01928	0.9846	1	0.985	89
gsstd_int	Processing speed intercept	Processing speed	Intercept	5	1395077	rs40184	DAT1	T	C	0.4542	1477	-6.669e-4	0.035492283129324106	-0.07023177493347525	0.06889797493347526	-0.01879	0.985	1	0.985	89
gfstd_lin	Fluid reasoning slope	Fluid reasoning	Slope	22	19910716	rs7289747	COMT	C	A	0.06712	1475	-0.2031	0.08252742787484763	-0.3648537586347014	-0.04134624136529866	-2.461	0.01398	1	0.37041799999999997	89
gfstd_lin	Fluid reasoning slope	Fluid reasoning	Slope	7	50549859	rs17152020	DDC	A	T	0.2238	1490	0.1151	0.04813885403596821	0.02074784608950231	0.20945215391049768	2.391	0.01695	1	0.37041799999999997	89
gfstd_lin	Fluid reasoning slope	Fluid reasoning	Slope	5	174867169	rs12518222	DRD1	T	C	0.1416	1543	0.1367	0.05767932489451476	0.023648523206751065	0.2497514767932489	2.37	0.01792	1	0.37041799999999997	89
gfstd_lin	Fluid reasoning slope	Fluid reasoning	Slope	11	113317973	rs4245146	DRD2	T	C	0.4748	1449	0.09553	0.041194480379473916	0.014788818456231131	0.17627118154376886	2.319	0.02055	1	0.37041799999999997	89
gfstd_lin	Fluid reasoning slope	Fluid reasoning	Slope	5	1411412	rs6347	DAT1	C	T	0.2685	1497	-0.106	0.04580812445980985	-0.1957839239412273	-0.01621607605877269	-2.314	0.02081	1	0.37041799999999997	89
gfstd_lin	Fluid reasoning slope	Fluid reasoning	Slope	7	50615064	rs67275148	DDC	C	G	0.1312	1490	0.1261	0.05939707960433348	0.009681723975506373	0.2425182760244936	2.123	0.033890000000000003	1	0.49903571428571425	89
gfstd_lin	Fluid reasoning slope	Fluid reasoning	Slope	22	19879637	rs3804047	COMT	G	A	0.2763	1475	-0.0938	0.04546776539020843	-0.1829168201648085	-0.004683179835191481	-2.063	0.03925	1	0.49903571428571425	89
gfstd_lin	Fluid reasoning slope	Fluid reasoning	Slope	11	113320419	rs4245148	DRD2	T	C	0.1036	1453	0.1268	0.06677198525539757	-0.00407309110057924	0.25767309110057923	1.899	0.05775	1	0.5888833333333333	89
gfstd_lin	Fluid reasoning slope	Fluid reasoning	Slope	22	19952561	rs165774	COMT	A	G	0.3247	1475	0.08224	0.04360551431601272	-0.003226808059384939	0.16770680805938493	1.886	0.05955	1	0.5888833333333333	89
gfstd_lin	Fluid reasoning slope	Fluid reasoning	Slope	11	113324293	rs12805897	DRD2	A	G	0.07808	1460	-0.1371	0.07676371780515118	-0.28755688689809633	0.013356886898096304	-1.786	0.07438	1	0.6256700000000001	89
gfstd_lin	Fluid reasoning slope	Fluid reasoning	Slope	5	1401580	rs11133767	DAT1	T	C	0.3173	1497	-0.07755	0.0438631221719457	-0.16352171945701355	0.008421719457013574	-1.768	0.07733	1	0.6256700000000001	89
gfstd_lin	Fluid reasoning slope	Fluid reasoning	Slope	22	19959473	rs165815	COMT	C	T	0.1315	1475	-0.1034	0.06036193812025686	-0.22170939871570344	0.014909398715703431	-1.713	0.08685	1	0.6441375	89
gfstd_lin	Fluid reasoning slope	Fluid reasoning	Slope	17	37784464	rs1495099	PPP1R1B	C	G	0.2802	1529	-0.06682	0.043559322033898305	-0.1521962711864407	0.018556271186440668	-1.534	0.1252	1	0.7560055555555556	89
gfstd_lin	Fluid reasoning slope	Fluid reasoning	Slope	11	113345339	rs10789943	DRD2	A	G	0.148	1459	-0.08885	0.05845394736842105	-0.20341973684210524	0.025719736842105254	-1.52	0.1287	1	0.7560055555555556	89
gfstd_lin	Fluid reasoning slope	Fluid reasoning	Slope	5	1435972	rs4975547	DAT1	A	G	0.2149	1473	0.07348	0.04974949221394719	-0.024029004739336488	0.17098900473933648	1.477	0.1398	1	0.7560055555555556	89
gfstd_lin	Fluid reasoning slope	Fluid reasoning	Slope	11	113281397	rs6276	DRD2	C	T	0.2806	1456	0.06695	0.04566848567530696	-0.02256023192360164	0.15646023192360164	1.466	0.1428	1	0.7560055555555556	89
gfstd_lin	Fluid reasoning slope	Fluid reasoning	Slope	22	19952132	rs4646316	COMT	T	C	0.2434	1475	-0.06859	0.04736878453038674	-0.161432817679558	0.024252817679558003	-1.448	0.148	1	0.7560055555555556	89
gfstd_lin	Fluid reasoning slope	Fluid reasoning	Slope	5	1428883	rs365663	DAT1	G	A	0.4625	1480	0.05906	0.0413006993006993	-0.02188937062937063	0.14000937062937063	1.43	0.1529	1	0.7560055555555556	89
gfstd_lin	Fluid reasoning slope	Fluid reasoning	Slope	11	2186335	rs2070762	TH	A	G	0.4965	1559	0.05338	0.0395700518902891	-0.02417730170496664	0.13093730170496665	1.349	0.1775	1	0.828145	89
gfstd_lin	Fluid reasoning slope	Fluid reasoning	Slope	3	113899423	rs74988970	DRD3	C	T	0.05397	1510	-0.1183	0.08941798941798942	-0.2935592592592593	0.05695925925925928	-1.323	0.1861	1	0.828145	89
gfstd_lin	Fluid reasoning slope	Fluid reasoning	Slope	3	113902749	rs6787134	DRD3	G	T	0.1444	1530	0.07101	0.05626782884310618	-0.039274944532488115	0.18129494453248812	1.262	0.207	1	0.8772857142857142	89
gfstd_lin	Fluid reasoning slope	Fluid reasoning	Slope	7	50573333	rs7809758	DDC	G	A	0.3725	1490	0.05003	0.04077424612876935	-0.029887522412387922	0.1299475224123879	1.227	0.22	1	0.8774740740740741	89
gfstd_lin	Fluid reasoning slope	Fluid reasoning	Slope	5	1433401	rs4975646	DAT1	A	G	0.354	1497	-0.04905	0.042066895368782165	-0.13150111492281305	0.03340111492281304	-1.166	0.2436	1	0.8774740740740741	89
gfstd_lin	Fluid reasoning slope	Fluid reasoning	Slope	7	50533539	rs11768267	DDC	G	A	0.4591	1490	0.04864	0.042185602775368605	-0.03404378143972246	0.13132378143972245	1.153	0.2493	1	0.8774740740740741	89
gfstd_lin	Fluid reasoning slope	Fluid reasoning	Slope	7	50596864	rs3735273	DDC	T	C	0.2326	1490	-0.0554	0.048342059336823735	-0.15015043630017452	0.03935043630017452	-1.146	0.2519	1	0.8774740740740741	89
gfstd_lin	Fluid reasoning slope	Fluid reasoning	Slope	22	19933687	rs9332325	COMT	T	C	0.2647	1475	-0.05305	0.046781305114638454	-0.14474135802469137	0.038641358024691375	-1.134	0.2568	1	0.8774740740740741	89
gfstd_lin	Fluid reasoning slope	Fluid reasoning	Slope	5	1437898	rs10036478	DAT1	C	T	0.3621	1479	0.04667	0.041969424460431656	-0.03559007194244604	0.12893007194244605	1.112	0.2662	1	0.8774740740740741	89
gfstd_lin	Fluid reasoning slope	Fluid reasoning	Slope	3	113858201	rs2134655	DRD3	T	C	0.252	1530	-0.04465	0.04611650485436894	-0.13503834951456312	0.04573834951456312	-0.9682	0.3331	1	0.9590092307692308	89
gfstd_lin	Fluid reasoning slope	Fluid reasoning	Slope	3	113862887	rs963468	DRD3	A	G	0.4007	1530	0.03922	0.04140625	-0.04193625	0.12037624999999999	0.9472	0.3437	1	0.9590092307692308	89
gfstd_lin	Fluid reasoning slope	Fluid reasoning	Slope	22	19929551	rs3788319	COMT	A	G	0.4874	1463	0.039	0.041230574056454174	-0.04181192515065018	0.11981192515065017	0.9459	0.3444	1	0.9590092307692308	89
gfstd_lin	Fluid reasoning slope	Fluid reasoning	Slope	9	136502328	rs2519143	DBH	A	G	0.1933	1441	0.04854	0.052997052079921385	-0.055334222076645914	0.1524142220766459	0.9159	0.3599	1	0.9590092307692308	89
gfstd_lin	Fluid reasoning slope	Fluid reasoning	Slope	22	19951897	rs4646315	COMT	C	G	0.1725	1449	-0.04995	0.05505952380952381	-0.15786666666666666	0.05796666666666666	-0.9072	0.3645	1	0.9590092307692308	89
gfstd_lin	Fluid reasoning slope	Fluid reasoning	Slope	3	113903920	rs6804359	DRD3	C	A	0.07092	1530	0.06983	0.0777963458110517	-0.08265083778966134	0.22231083778966135	0.8976	0.3695	1	0.9590092307692308	89
gfstd_lin	Fluid reasoning slope	Fluid reasoning	Slope	22	19906511	rs11541479	COMT	A	G	0.1349	1475	0.0529	0.06024370800592188	-0.06517766769160688	0.17097766769160688	0.8781	0.38	1	0.9590092307692308	89
gfstd_lin	Fluid reasoning slope	Fluid reasoning	Slope	11	113312139	rs11214607	DRD2	G	T	0.1655	1459	-0.0469	0.05557530513093968	-0.15582759805664176	0.06202759805664178	-0.8439	0.3989	1	0.9590092307692308	89
gfstd_lin	Fluid reasoning slope	Fluid reasoning	Slope	11	113283459	rs6277	DRD2	G	A	0.4431	1458	0.03461	0.041094751840417956	-0.045935713607219195	0.1151557136072192	0.8422	0.3998	1	0.9590092307692308	89
gfstd_lin	Fluid reasoning slope	Fluid reasoning	Slope	3	113900740	rs75970639	DRD3	T	C	0.07353	1530	0.06396	0.07663551401869159	-0.08624560747663552	0.21416560747663554	0.8346	0.404	1	0.9590092307692308	89
gfstd_lin	Fluid reasoning slope	Fluid reasoning	Slope	7	50526620	rs138738170	DDC	T	C	0.09966	1485	0.05394	0.06833903458760927	-0.08000450779171418	0.18788450779171417	0.7893	0.4301	1	0.9590092307692308	89
gfstd_lin	Fluid reasoning slope	Fluid reasoning	Slope	3	113878001	rs324031	DRD3	C	T	0.05141	1527	0.06909	0.09037279267495095	-0.10804067364290386	0.24622067364290384	0.7645	0.4447	1	0.9590092307692308	89
gfstd_lin	Fluid reasoning slope	Fluid reasoning	Slope	5	1395077	rs40184	DAT1	T	C	0.4542	1497	-0.03132	0.041362916006339144	-0.11239131537242472	0.04975131537242472	-0.7572	0.449	1	0.9590092307692308	89
gfstd_lin	Fluid reasoning slope	Fluid reasoning	Slope	22	20006558	rs2518830	COMT	G	A	0.3905	1466	-0.03201	0.04278267842822774	-0.11586404971932637	0.05184404971932638	-0.7482	0.4544	1	0.9590092307692308	89
gfstd_lin	Fluid reasoning slope	Fluid reasoning	Slope	22	19929027	rs13306278	COMT	T	C	0.1438	1471	0.04174	0.05959451741861793	-0.07506525414049114	0.15854525414049114	0.7004	0.4838	1	0.9590092307692308	89
gfstd_lin	Fluid reasoning slope	Fluid reasoning	Slope	22	19899886	rs2904563	COMT	G	A	0.1054	1475	-0.04267	0.06580814312152992	-0.17165396051819864	0.08631396051819866	-0.6484	0.5168	1	0.9590092307692308	89
gfstd_lin	Fluid reasoning slope	Fluid reasoning	Slope	11	113306765	rs4436578	DRD2	C	T	0.1185	1460	0.04054	0.06256172839506173	-0.08208098765432098	0.163160987654321	0.648	0.5171	1	0.9590092307692308	89
gfstd_lin	Fluid reasoning slope	Fluid reasoning	Slope	22	19985507	rs2073745	COMT	A	G	0.4884	1471	-0.02604	0.041844769403824526	-0.10805574803149606	0.05597574803149607	-0.6223	0.5338	1	0.9590092307692308	89
gfstd_lin	Fluid reasoning slope	Fluid reasoning	Slope	22	19914854	rs17210001	COMT	C	T	0.05864	1475	0.05304	0.08819421350182906	-0.11982065846358494	0.22590065846358495	0.6014	0.5476	1	0.9590092307692308	89
gfstd_lin	Fluid reasoning slope	Fluid reasoning	Slope	9	136509370	rs4531	DBH	T	G	0.08848	1441	0.04315	0.07337187553137223	-0.10065887604148957	0.18695887604148956	0.5881	0.5566	1	0.9590092307692308	89
gfstd_lin	Fluid reasoning slope	Fluid reasoning	Slope	22	19921137	rs9605030	COMT	T	C	0.1441	1475	-0.03393	0.05963093145869948	-0.15080662565905098	0.08294662565905098	-0.569	0.5695	1	0.9590092307692308	89
gfstd_lin	Fluid reasoning slope	Fluid reasoning	Slope	7	50567493	rs6951648	DDC	A	G	0.2054	1490	-0.02682	0.04970348406226835	-0.12423882876204596	0.07059882876204597	-0.5396	0.5895	1	0.9590092307692308	89
gfstd_lin	Fluid reasoning slope	Fluid reasoning	Slope	22	19889825	rs3788317	COMT	T	G	0.2075	1475	0.02679	0.05081562974203339	-0.07280863429438544	0.12638863429438543	0.5272	0.5981	1	0.9590092307692308	89
gfstd_lin	Fluid reasoning slope	Fluid reasoning	Slope	11	2190951	rs6356	TH	T	C	0.3496	1559	-0.02107	0.041354268891069676	-0.10212436702649655	0.05998436702649656	-0.5095	0.6105	1	0.9590092307692308	89
gfstd_lin	Fluid reasoning slope	Fluid reasoning	Slope	22	19896571	rs5993864	COMT	C	T	0.468	1468	0.02077	0.04078146475554683	-0.059161670920871795	0.10070167092087179	0.5093	0.6106	1	0.9590092307692308	89
gfstd_lin	Fluid reasoning slope	Fluid reasoning	Slope	3	113885135	rs11706283	DRD3	T	C	0.09477	1530	-0.03387	0.06732259988073941	-0.16582229576624924	0.09808229576624923	-0.5031	0.615	1	0.9590092307692308	89
gfstd_lin	Fluid reasoning slope	Fluid reasoning	Slope	11	113309869	rs11214606	DRD2	T	C	0.05274	1460	-0.04516	0.0908286403861625	-0.22318413515687852	0.1328641351568785	-0.4972	0.6191	1	0.9590092307692308	89
gfstd_lin	Fluid reasoning slope	Fluid reasoning	Slope	5	174870150	rs4532	DRD1	C	T	0.3876	1543	-0.01955	0.03963105615244274	-0.09722687005878776	0.058126870058787763	-0.4933	0.6219	1	0.9590092307692308	89
gfstd_lin	Fluid reasoning slope	Fluid reasoning	Slope	22	19996570	rs877118	COMT	C	T	0.4003	1475	-0.0204	0.04179471419791027	-0.10231763982790412	0.06151763982790412	-0.4881	0.6256	1	0.9590092307692308	89
gfstd_lin	Fluid reasoning slope	Fluid reasoning	Slope	5	1395794	rs10069463	DAT1	G	A	0.09057	1485	0.03375	0.07242489270386267	-0.10820278969957081	0.17570278969957082	0.466	0.6413	1	0.9590092307692308	89
gfstd_lin	Fluid reasoning slope	Fluid reasoning	Slope	5	1400750	rs28363151	DAT1	A	G	0.07755	1470	0.03629	0.07789225155612793	-0.11637881305001073	0.18895881305001072	0.4659	0.6414	1	0.9590092307692308	89
gfstd_lin	Fluid reasoning slope	Fluid reasoning	Slope	7	50562608	rs4397355	DDC	G	A	0.309	1471	-0.021	0.04539559014267185	-0.10997535667963683	0.06797535667963682	-0.4626	0.6438	1	0.9590092307692308	89
gfstd_lin	Fluid reasoning slope	Fluid reasoning	Slope	22	19906096	rs5993865	COMT	T	C	0.3504	1457	-0.01906	0.042937598558233835	-0.10321769317413831	0.06509769317413833	-0.4439	0.6572	1	0.9590092307692308	89
gfstd_lin	Fluid reasoning slope	Fluid reasoning	Slope	9	136509448	rs1611126	DBH	G	C	0.06836	1441	0.03494	0.08043278084714549	-0.12270825046040515	0.19258825046040515	0.4344	0.664	1	0.9590092307692308	89
gfstd_lin	Fluid reasoning slope	Fluid reasoning	Slope	7	50632796	rs6593011	DDC	A	C	0.156	1490	-0.02345	0.05489232209737827	-0.1310389513108614	0.08413895131086141	-0.4272	0.6693	1	0.9590092307692308	89
gfstd_lin	Fluid reasoning slope	Fluid reasoning	Slope	5	1412645	rs27048	DAT1	T	C	0.4656	1497	0.01638	0.04125944584382871	-0.06448851385390428	0.09724851385390426	0.397	0.6914	1	0.9590092307692308	89
gfstd_lin	Fluid reasoning slope	Fluid reasoning	Slope	9	136505241	rs1108581	DBH	G	A	0.1954	1441	0.02004	0.05206547155105221	-0.08200832424006234	0.12208832424006234	0.3849	0.7004	1	0.9590092307692308	89
gfstd_lin	Fluid reasoning slope	Fluid reasoning	Slope	22	19908219	rs1978058	COMT	T	C	0.3634	1475	-0.01666	0.043295218295218305	-0.10151862785862786	0.06819862785862787	-0.3848	0.7004	1	0.9590092307692308	89
gfstd_lin	Fluid reasoning slope	Fluid reasoning	Slope	22	19951271	rs4680	COMT	G	A	0.4793	1475	-0.0147	0.04029605263157895	-0.09368026315789474	0.06428026315789473	-0.3648	0.7153	1	0.9645712121212121	89
gfstd_lin	Fluid reasoning slope	Fluid reasoning	Slope	9	136503708	rs2005663	DBH	T	A	0.418	1421	-0.01417	0.042109955423476966	-0.09670551263001485	0.06836551263001485	-0.3365	0.7366	1	0.9663	89
gfstd_lin	Fluid reasoning slope	Fluid reasoning	Slope	22	19916818	rs5993876	COMT	G	C	0.3308	1475	0.01294	0.04359838274932615	-0.07251283018867924	0.09839283018867925	0.2968	0.7667	1	0.9663	89
gfstd_lin	Fluid reasoning slope	Fluid reasoning	Slope	22	19956781	rs165599	COMT	G	A	0.301	1475	-0.01266	0.045037353255069364	-0.10093321237993595	0.07561321237993594	-0.2811	0.7787	1	0.9663	89
gfstd_lin	Fluid reasoning slope	Fluid reasoning	Slope	9	136519590	rs10761412	DBH	C	T	0.395	1438	0.01177	0.041886120996441276	-0.0703267971530249	0.0938667971530249	0.281	0.7788	1	0.9663	89
gfstd_lin	Fluid reasoning slope	Fluid reasoning	Slope	11	113286878	rs2440390	DRD2	T	C	0.1147	1460	0.01702	0.06355489171023153	-0.10754758775205378	0.1415875877520538	0.2678	0.7889	1	0.9663	89
gfstd_lin	Fluid reasoning slope	Fluid reasoning	Slope	5	1438354	rs403636	DAT1	A	C	0.1523	1497	-0.01419	0.055214007782101164	-0.12240945525291827	0.09402945525291828	-0.257	0.7972	1	0.9663	89
gfstd_lin	Fluid reasoning slope	Fluid reasoning	Slope	5	174867899	rs4867798	DRD1	C	T	0.3027	1543	0.01089	0.04349041533546326	-0.07435121405750798	0.09613121405750798	0.2504	0.8023	1	0.9663	89
gfstd_lin	Fluid reasoning slope	Fluid reasoning	Slope	5	1426267	rs72715534	DAT1	G	T	0.05251	1495	-0.01723	0.0910676532769556	-0.19572260042283296	0.16126260042283297	-0.1892	0.85	1	0.9663	89
gfstd_lin	Fluid reasoning slope	Fluid reasoning	Slope	3	113899307	rs1503670	DRD3	A	G	0.3954	1530	0.006549	0.04055108359133127	-0.0729311238390093	0.08602912383900929	0.1615	0.8717	1	0.9663	89
gfstd_lin	Fluid reasoning slope	Fluid reasoning	Slope	5	1428111	rs10052016	DAT1	G	A	0.25	1480	0.007347	0.04676639083386379	-0.08431512603437302	0.09900912603437304	0.1571	0.8752	1	0.9663	89
gfstd_lin	Fluid reasoning slope	Fluid reasoning	Slope	5	1443199	rs6350	DAT1	A	G	0.06546	1497	0.01146	0.08203292770221904	-0.1493245382963493	0.1722445382963493	0.1397	0.889	1	0.9663	89
gfstd_lin	Fluid reasoning slope	Fluid reasoning	Slope	9	136504458	rs2519156	DBH	T	C	0.4892	1441	0.005043	0.041850622406639004	-0.07698421991701244	0.08707021991701246	0.1205	0.9041	1	0.9663	89
gfstd_lin	Fluid reasoning slope	Fluid reasoning	Slope	5	1442521	rs2617605	DAT1	C	T	0.3794	1497	0.004971	0.041984797297297295	-0.07731920270270269	0.0872612027027027	0.1184	0.9058	1	0.9663	89
gfstd_lin	Fluid reasoning slope	Fluid reasoning	Slope	3	113868854	rs324035	DRD3	A	C	0.1751	1525	0.005992	0.05256140350877193	-0.09702835087719298	0.10901235087719298	0.114	0.9093	1	0.9663	89
gfstd_lin	Fluid reasoning slope	Fluid reasoning	Slope	7	50618876	rs4947644	DDC	C	T	0.4949	1479	0.004056	0.03988200589970501	-0.07411273156342181	0.08222473156342182	0.1017	0.919	1	0.9663	89
gfstd_lin	Fluid reasoning slope	Fluid reasoning	Slope	5	1394522	rs27072	DAT1	T	C	0.1887	1497	0.005013	0.05213728549141966	-0.09717607956318253	0.10720207956318253	0.09615	0.9234	1	0.9663	89
gfstd_lin	Fluid reasoning slope	Fluid reasoning	Slope	9	136512515	rs2797853	DBH	T	C	0.3314	1441	0.004099	0.04308387639268447	-0.08034539772966155	0.08854339772966156	0.09514	0.9242	1	0.9663	89
gfstd_lin	Fluid reasoning slope	Fluid reasoning	Slope	9	136518097	rs77905	DBH	A	G	0.4778	1441	-0.003186	0.04101969872537659	-0.08358460950173811	0.07721260950173812	-0.07767	0.9381	1	0.9663	89
gfstd_lin	Fluid reasoning slope	Fluid reasoning	Slope	11	113319835	rs76581995	DRD2	A	C	0.05017	1445	0.006506	0.09433086849354791	-0.17838250224735389	0.1913945022473539	0.06897	0.945	1	0.9663	89
gfstd_lin	Fluid reasoning slope	Fluid reasoning	Slope	11	113321211	rs55697087	DRD2	G	C	0.291	1457	-0.002888	0.04465749188186176	-0.09041668408844905	0.08464068408844905	-0.06467	0.9484	1	0.9663	89
gfstd_lin	Fluid reasoning slope	Fluid reasoning	Slope	11	113329774	rs7131056	DRD2	A	C	0.4325	1460	-0.002047	0.040825688073394505	-0.08206534862385323	0.07797134862385321	-0.05014	0.96	1	0.9663	89
gfstd_lin	Fluid reasoning slope	Fluid reasoning	Slope	3	113917372	rs62268962	DRD3	T	A	0.2315	1529	-0.002217	0.04624530663329161	-0.09285780100125154	0.08842380100125155	-0.04794	0.9618	1	0.9663	89
gfstd_lin	Fluid reasoning slope	Fluid reasoning	Slope	9	136516575	rs72761131	DBH	A	G	0.1299	1417	-0.002675	0.06325372428470087	-0.12665229959801372	0.12130229959801371	-0.04229	0.9663	1	0.9663	89
gfstd_int	Fluid reasoning intercept	Fluid reasoning	Intercept	22	19959473	rs165815	COMT	C	T	0.1315	1475	0.1029	0.05051546391752578	0.0038896907216494775	0.20191030927835052	2.037	0.04187	1	0.9970045977011495	89
gfstd_int	Fluid reasoning intercept	Fluid reasoning	Intercept	22	19951897	rs4646315	COMT	C	G	0.1725	1449	-0.09377	0.04616937469226982	-0.18426197439684883	-0.0032780256031511718	-2.031	0.04244	1	0.9970045977011495	89
gfstd_int	Fluid reasoning intercept	Fluid reasoning	Intercept	22	19956781	rs165599	COMT	G	A	0.301	1475	0.07466	0.03765002521432174	8.659505799294004e-4	0.14845404942007062	1.983	0.04761	1	0.9970045977011495	89
gfstd_int	Fluid reasoning intercept	Fluid reasoning	Intercept	9	136509448	rs1611126	DBH	G	C	0.06836	1441	0.1302	0.06656441717791411	-2.6625766871166134e-4	0.26066625766871165	1.956	0.05072	1	0.9970045977011495	89
gfstd_int	Fluid reasoning intercept	Fluid reasoning	Intercept	22	19910716	rs7289747	COMT	C	A	0.06712	1475	0.1257	0.06917996697853605	-0.009892735277930664	0.2612927352779307	1.817	0.06947	1	0.9970045977011495	89
gfstd_int	Fluid reasoning intercept	Fluid reasoning	Intercept	11	113329774	rs7131056	DRD2	A	C	0.4325	1460	-0.05774	0.034145476049674744	-0.1246651330573625	0.009185133057362502	-1.691	0.09115	1	0.9970045977011495	89
gfstd_int	Fluid reasoning intercept	Fluid reasoning	Intercept	22	19914854	rs17210001	COMT	C	T	0.05864	1475	0.1171	0.07383354350567464	-0.0276137452711223	0.2618137452711223	1.586	0.1129	1	0.9970045977011495	89
gfstd_int	Fluid reasoning intercept	Fluid reasoning	Intercept	11	113317973	rs4245146	DRD2	T	C	0.4748	1449	0.05294	0.03462393721386527	-0.01492291693917594	0.12080291693917594	1.529	0.1265	1	0.9970045977011495	89
gfstd_int	Fluid reasoning intercept	Fluid reasoning	Intercept	22	19899886	rs2904563	COMT	G	A	0.1054	1475	-0.08418	0.055055591890124274	-0.19208896010464357	0.023728960104643565	-1.529	0.1266	1	0.9970045977011495	89
gfstd_int	Fluid reasoning intercept	Fluid reasoning	Intercept	3	113899423	rs74988970	DRD3	C	T	0.05397	1510	-0.1005	0.07466567607726597	-0.24684472511144132	0.045844725111441303	-1.346	0.1786	1	0.9970045977011495	89
gfstd_int	Fluid reasoning intercept	Fluid reasoning	Intercept	22	19916818	rs5993876	COMT	G	C	0.3308	1475	0.04883	0.03649476831091181	-0.02269974588938714	0.12035974588938714	1.338	0.1812	1	0.9970045977011495	89
gfstd_int	Fluid reasoning intercept	Fluid reasoning	Intercept	11	113324293	rs12805897	DRD2	A	G	0.07808	1460	0.08515	0.06431268882175227	-0.04090287009063445	0.21120287009063446	1.324	0.1858	1	0.9970045977011495	89
gfstd_int	Fluid reasoning intercept	Fluid reasoning	Intercept	5	1442521	rs2617605	DAT1	C	T	0.3794	1497	-0.04632	0.03511751326762699	-0.1151503260045489	0.0225103260045489	-1.319	0.1874	1	0.9970045977011495	89
gfstd_int	Fluid reasoning intercept	Fluid reasoning	Intercept	7	50549859	rs17152020	DDC	A	T	0.2238	1490	0.05268	0.040805577072037184	-0.027298931061192876	0.13265893106119286	1.291	0.1969	1	0.9970045977011495	89
gfstd_int	Fluid reasoning intercept	Fluid reasoning	Intercept	11	113312139	rs11214607	DRD2	G	T	0.1655	1459	-0.05559	0.04644110275689223	-0.14661456140350876	0.03543456140350876	-1.197	0.2315	1	0.9970045977011495	89
gfstd_int	Fluid reasoning intercept	Fluid reasoning	Intercept	22	19906096	rs5993865	COMT	T	C	0.3504	1457	0.04143	0.03596354166666667	-0.029058541666666667	0.11191854166666668	1.152	0.2493	1	0.9970045977011495	89
gfstd_int	Fluid reasoning intercept	Fluid reasoning	Intercept	22	19908219	rs1978058	COMT	T	C	0.3634	1475	-0.04142	0.036237970253718284	-0.11244642169728783	0.029606421697287832	-1.143	0.2533	1	0.9970045977011495	89
gfstd_int	Fluid reasoning intercept	Fluid reasoning	Intercept	11	2190951	rs6356	TH	T	C	0.3496	1559	0.03857	0.034779080252479715	-0.02959699729486024	0.10673699729486025	1.109	0.2677	1	0.9970045977011495	89
gfstd_int	Fluid reasoning intercept	Fluid reasoning	Intercept	11	113306765	rs4436578	DRD2	C	T	0.1185	1460	0.05749	0.05240656335460347	-0.04522686417502279	0.16020686417502278	1.097	0.2726	1	0.9970045977011495	89
gfstd_int	Fluid reasoning intercept	Fluid reasoning	Intercept	3	113885135	rs11706283	DRD3	T	C	0.09477	1530	-0.06077	0.056372912801484223	-0.17126090909090907	0.04972090909090907	-1.078	0.281	1	0.9970045977011495	89
gfstd_int	Fluid reasoning intercept	Fluid reasoning	Intercept	7	50573333	rs7809758	DDC	G	A	0.3725	1490	0.03693	0.03451401869158878	-0.030717476635514003	0.104577476635514	1.07	0.2848	1	0.9970045977011495	89
gfstd_int	Fluid reasoning intercept	Fluid reasoning	Intercept	3	113858201	rs2134655	DRD3	T	C	0.252	1530	0.04083	0.03859168241965973	-0.03480969754253308	0.11646969754253308	1.058	0.2903	1	0.9970045977011495	89
gfstd_int	Fluid reasoning intercept	Fluid reasoning	Intercept	22	19889825	rs3788317	COMT	T	G	0.2075	1475	-0.04495	0.04252601702932829	-0.12830099337748344	0.03840099337748345	-1.057	0.2908	1	0.9970045977011495	89
gfstd_int	Fluid reasoning intercept	Fluid reasoning	Intercept	3	113903920	rs6804359	DRD3	C	A	0.07092	1530	-0.06353	0.0651189011890119	-0.19116304633046333	0.06410304633046332	-0.9756	0.3294	1	0.9970045977011495	89
gfstd_int	Fluid reasoning intercept	Fluid reasoning	Intercept	9	136516575	rs72761131	DBH	A	G	0.1299	1417	-0.04918	0.05252029047415634	-0.15211976932934643	0.053759769329346424	-0.9364	0.3493	1	0.9970045977011495	89
gfstd_int	Fluid reasoning intercept	Fluid reasoning	Intercept	7	50615064	rs67275148	DDC	C	G	0.1312	1490	0.04652	0.05031364914557646	-0.05209475232532986	0.14513475232532985	0.9246	0.3553	1	0.9970045977011495	89
gfstd_int	Fluid reasoning intercept	Fluid reasoning	Intercept	22	19985507	rs2073745	COMT	A	G	0.4884	1471	-0.03144	0.03505016722408027	-0.10013832775919732	0.03725832775919732	-0.897	0.3699	1	0.9970045977011495	89
gfstd_int	Fluid reasoning intercept	Fluid reasoning	Intercept	5	174867169	rs12518222	DRD1	T	C	0.1416	1543	0.04258	0.04874084249084249	-0.05295205128205128	0.13811205128205128	0.8736	0.3825	1	0.9970045977011495	89
gfstd_int	Fluid reasoning intercept	Fluid reasoning	Intercept	3	113899307	rs1503670	DRD3	A	G	0.3954	1530	-0.02818	0.033939539925328194	-0.09470149825364325	0.03834149825364326	-0.8303	0.4065	1	0.9970045977011495	89
gfstd_int	Fluid reasoning intercept	Fluid reasoning	Intercept	5	1428883	rs365663	DAT1	G	A	0.4625	1480	0.02806	0.034693372898120675	-0.039939010880316525	0.09605901088031653	0.8088	0.4188	1	0.9970045977011495	89
gfstd_int	Fluid reasoning intercept	Fluid reasoning	Intercept	11	113345339	rs10789943	DRD2	A	G	0.148	1459	0.0391	0.04897294589178357	-0.05688697394789579	0.1350869739478958	0.7984	0.4248	1	0.9970045977011495	89
gfstd_int	Fluid reasoning intercept	Fluid reasoning	Intercept	3	113878001	rs324031	DRD3	C	T	0.05141	1527	0.05834	0.07566796368352789	-0.08996920881971465	0.20664920881971466	0.771	0.4408	1	0.9970045977011495	89
gfstd_int	Fluid reasoning intercept	Fluid reasoning	Intercept	22	19929027	rs13306278	COMT	T	C	0.1438	1471	0.03778	0.04986800422386484	-0.05996128827877508	0.13552128827877508	0.7576	0.4488	1	0.9970045977011495	89
gfstd_int	Fluid reasoning intercept	Fluid reasoning	Intercept	5	1443199	rs6350	DAT1	A	G	0.06546	1497	0.05009	0.0686352425322006	-0.08443507536311318	0.18461507536311317	0.7298	0.4656	1	0.9970045977011495	89
gfstd_int	Fluid reasoning intercept	Fluid reasoning	Intercept	5	1437898	rs10036478	DAT1	C	T	0.3621	1479	0.02551	0.03498834179124949	-0.04306714991084899	0.094087149910849	0.7291	0.4661	1	0.9970045977011495	89
gfstd_int	Fluid reasoning intercept	Fluid reasoning	Intercept	3	113862887	rs963468	DRD3	A	G	0.4007	1530	-0.02505	0.03466648214779961	-0.09299630500968724	0.04289630500968723	-0.7226	0.4701	1	0.9970045977011495	89
gfstd_int	Fluid reasoning intercept	Fluid reasoning	Intercept	7	50533539	rs11768267	DDC	G	A	0.4591	1490	0.02567	0.035717267288159174	-0.044335843884791976	0.09567584388479197	0.7187	0.4724	1	0.9970045977011495	89
gfstd_int	Fluid reasoning intercept	Fluid reasoning	Intercept	5	1401580	rs11133767	DAT1	T	C	0.3173	1497	0.02569	0.03674199084668192	-0.04632430205949656	0.09770430205949657	0.6992	0.4845	1	0.9970045977011495	89
gfstd_int	Fluid reasoning intercept	Fluid reasoning	Intercept	3	113900740	rs75970639	DRD3	T	C	0.07353	1530	0.04434	0.06414930555555555	-0.0813926388888889	0.17007263888888888	0.6912	0.4896	1	0.9970045977011495	89
gfstd_int	Fluid reasoning intercept	Fluid reasoning	Intercept	9	136505241	rs1108581	DBH	G	A	0.1954	1441	0.02896	0.04315303233497243	-0.055619943376545966	0.11353994337654597	0.6711	0.5022	1	0.9970045977011495	89
gfstd_int	Fluid reasoning intercept	Fluid reasoning	Intercept	5	1394522	rs27072	DAT1	T	C	0.1887	1497	-0.0288	0.04362314450166616	-0.11430136322326567	0.05670136322326568	-0.6602	0.5092	1	0.9970045977011495	89
gfstd_int	Fluid reasoning intercept	Fluid reasoning	Intercept	11	113319835	rs76581995	DRD2	A	C	0.05017	1445	-0.05149	0.07886353193444631	-0.20606252259151478	0.10308252259151476	-0.6529	0.5139	1	0.9970045977011495	89
gfstd_int	Fluid reasoning intercept	Fluid reasoning	Intercept	5	1395794	rs10069463	DAT1	G	A	0.09057	1485	0.03758	0.060476343739942075	-0.08095363373028647	0.15611363373028647	0.6214	0.5344	1	0.9970045977011495	89
gfstd_int	Fluid reasoning intercept	Fluid reasoning	Intercept	9	136504458	rs2519156	DBH	T	C	0.4892	1441	-0.02086	0.034679966749792186	-0.08883273482959268	0.047112734829592676	-0.6015	0.5476	1	0.9970045977011495	89
gfstd_int	Fluid reasoning intercept	Fluid reasoning	Intercept	3	113917372	rs62268962	DRD3	T	A	0.2315	1529	-0.02311	0.03868429862738533	-0.09893122530967524	0.05271122530967525	-0.5974	0.5503	1	0.9970045977011495	89
gfstd_int	Fluid reasoning intercept	Fluid reasoning	Intercept	11	113281397	rs6276	DRD2	C	T	0.2806	1456	0.02081	0.03826774549466716	-0.05419478116954764	0.09581478116954763	0.5438	0.5867	1	0.9970045977011495	89
gfstd_int	Fluid reasoning intercept	Fluid reasoning	Intercept	22	19951271	rs4680	COMT	G	A	0.4793	1475	0.01812	0.03373673431390802	-0.04800399925525972	0.08424399925525972	0.5371	0.5913	1	0.9970045977011495	89
gfstd_int	Fluid reasoning intercept	Fluid reasoning	Intercept	5	1428111	rs10052016	DAT1	G	A	0.25	1480	0.02061	0.03925714285714286	-0.056333999999999995	0.097554	0.525	0.5997	1	0.9970045977011495	89
gfstd_int	Fluid reasoning intercept	Fluid reasoning	Intercept	11	113320419	rs4245148	DRD2	T	C	0.1036	1453	-0.02922	0.05591274397244547	-0.13880897818599314	0.08036897818599313	-0.5226	0.6013	1	0.9970045977011495	89
gfstd_int	Fluid reasoning intercept	Fluid reasoning	Intercept	9	136509370	rs4531	DBH	T	G	0.08848	1441	-0.03167	0.060798617776924545	-0.1508352908427721	0.0874952908427721	-0.5209	0.6025	1	0.9970045977011495	89
gfstd_int	Fluid reasoning intercept	Fluid reasoning	Intercept	5	1433401	rs4975646	DAT1	A	G	0.354	1497	-0.01753	0.035193736197550694	-0.08650972294719936	0.05144972294719935	-0.4981	0.6185	1	0.9970045977011495	89
gfstd_int	Fluid reasoning intercept	Fluid reasoning	Intercept	9	136503708	rs2005663	DBH	T	A	0.418	1421	0.01707	0.03478703892398614	-0.05111259629101282	0.08525259629101282	0.4907	0.6237	1	0.9970045977011495	89
gfstd_int	Fluid reasoning intercept	Fluid reasoning	Intercept	22	19952561	rs165774	COMT	A	G	0.3247	1475	0.01735	0.03656480505795574	-0.05431701791359325	0.08901701791359326	0.4745	0.6352	1	0.9970045977011495	89
gfstd_int	Fluid reasoning intercept	Fluid reasoning	Intercept	9	136518097	rs77905	DBH	A	G	0.4778	1441	-0.01567	0.033983951420516155	-0.08227854478421166	0.050938544784211656	-0.4611	0.6448	1	0.9970045977011495	89
gfstd_int	Fluid reasoning intercept	Fluid reasoning	Intercept	7	50596864	rs3735273	DDC	T	C	0.2326	1490	-0.01849	0.04091613188758574	-0.09868561849966806	0.061705618499668054	-0.4519	0.6514	1	0.9970045977011495	89
gfstd_int	Fluid reasoning intercept	Fluid reasoning	Intercept	5	174870150	rs4532	DRD1	C	T	0.3876	1543	-0.01497	0.033445040214477216	-0.08052227882037534	0.050582278820375345	-0.4476	0.6545	1	0.9970045977011495	89
gfstd_int	Fluid reasoning intercept	Fluid reasoning	Intercept	17	37784464	rs1495099	PPP1R1B	C	G	0.2802	1529	-0.01646	0.03679856919293539	-0.08858519561815337	0.05566519561815336	-0.4473	0.6547	1	0.9970045977011495	89
gfstd_int	Fluid reasoning intercept	Fluid reasoning	Intercept	5	1438354	rs403636	DAT1	A	C	0.1523	1497	0.01868	0.04620331437051694	-0.0718784961662132	0.1092384961662132	0.4043	0.6861	1	0.9970045977011495	89
gfstd_int	Fluid reasoning intercept	Fluid reasoning	Intercept	7	50526620	rs138738170	DDC	T	C	0.09966	1485	0.02244	0.05790967741935484	-0.0910629677419355	0.13594296774193548	0.3875	0.6984	1	0.9970045977011495	89
gfstd_int	Fluid reasoning intercept	Fluid reasoning	Intercept	5	1426267	rs72715534	DAT1	G	T	0.05251	1495	-0.029	0.07617546624638824	-0.17830391384292094	0.12030391384292094	-0.3807	0.7035	1	0.9970045977011495	89
gfstd_int	Fluid reasoning intercept	Fluid reasoning	Intercept	7	50562608	rs4397355	DDC	G	A	0.309	1471	-0.01319	0.038331880267364137	-0.08832048532403369	0.0619404853240337	-0.3441	0.7308	1	0.9970045977011495	89
gfstd_int	Fluid reasoning intercept	Fluid reasoning	Intercept	11	113286878	rs2440390	DRD2	T	C	0.1147	1460	-0.01808	0.053223432440388574	-0.1223979275831616	0.08623792758316161	-0.3397	0.7342	1	0.9970045977011495	89
gfstd_int	Fluid reasoning intercept	Fluid reasoning	Intercept	5	1411412	rs6347	DAT1	C	T	0.2685	1497	-0.01302	0.03838443396226415	-0.08825349056603775	0.06221349056603774	-0.3392	0.7345	1	0.9970045977011495	89
gfstd_int	Fluid reasoning intercept	Fluid reasoning	Intercept	22	19952132	rs4646316	COMT	T	C	0.2434	1475	-0.01096	0.03972453787604204	-0.0888200942370424	0.0669000942370424	-0.2759	0.7827	1	0.9970045977011495	89
gfstd_int	Fluid reasoning intercept	Fluid reasoning	Intercept	22	19879637	rs3804047	COMT	G	A	0.2763	1475	0.01019	0.03810770381451009	-0.06450109947643977	0.08488109947643978	0.2674	0.7892	1	0.9970045977011495	89
gfstd_int	Fluid reasoning intercept	Fluid reasoning	Intercept	22	20006558	rs2518830	COMT	G	A	0.3905	1466	-0.009003	0.03576877234803338	-0.07910979380214542	0.06110379380214542	-0.2517	0.8013	1	0.9970045977011495	89
gfstd_int	Fluid reasoning intercept	Fluid reasoning	Intercept	9	136502328	rs2519143	DBH	A	G	0.1933	1441	0.01097	0.04393271926311574	-0.07513812975570686	0.09707812975570684	0.2497	0.8028	1	0.9970045977011495	89
gfstd_int	Fluid reasoning intercept	Fluid reasoning	Intercept	5	1395077	rs40184	DAT1	T	C	0.4542	1497	0.008485	0.034618523051815585	-0.05936730518155855	0.07633730518155854	0.2451	0.8064	1	0.9970045977011495	89
gfstd_int	Fluid reasoning intercept	Fluid reasoning	Intercept	22	19921137	rs9605030	COMT	T	C	0.1441	1475	0.01205	0.04995854063018242	-0.08586873963515754	0.10996873963515755	0.2412	0.8094	1	0.9970045977011495	89
gfstd_int	Fluid reasoning intercept	Fluid reasoning	Intercept	5	1400750	rs28363151	DAT1	A	G	0.07755	1470	-0.01493	0.06496953872932985	-0.1422702959094865	0.11241029590948651	-0.2298	0.8183	1	0.9970045977011495	89
gfstd_int	Fluid reasoning intercept	Fluid reasoning	Intercept	5	174867899	rs4867798	DRD1	C	T	0.3027	1543	-0.008072	0.03670759436107321	-0.08001888494770348	0.06387488494770349	-0.2199	0.826	1	0.9970045977011495	89
gfstd_int	Fluid reasoning intercept	Fluid reasoning	Intercept	7	50632796	rs6593011	DDC	A	C	0.156	1490	-0.01012	0.04644332262505737	-0.10114891234511245	0.08090891234511244	-0.2179	0.8276	1	0.9970045977011495	89
gfstd_int	Fluid reasoning intercept	Fluid reasoning	Intercept	9	136519590	rs10761412	DBH	C	T	0.395	1438	0.006926	0.034839034205231385	-0.06135850704225351	0.07521050704225352	0.1988	0.8424	1	0.9970045977011495	89
gfstd_int	Fluid reasoning intercept	Fluid reasoning	Intercept	3	113902749	rs6787134	DRD3	G	T	0.1444	1530	-0.009328	0.047111111111111104	-0.10166577777777776	0.08300977777777775	-0.198	0.8431	1	0.9970045977011495	89
gfstd_int	Fluid reasoning intercept	Fluid reasoning	Intercept	5	1435972	rs4975547	DAT1	A	G	0.2149	1473	0.007904	0.041842244573848594	-0.07410679936474325	0.08991479936474324	0.1889	0.8502	1	0.9970045977011495	89
gfstd_int	Fluid reasoning intercept	Fluid reasoning	Intercept	11	113283459	rs6277	DRD2	G	A	0.4431	1458	-0.006169	0.03452154448796866	-0.07383122719641856	0.061493227196418566	-0.1787	0.8582	1	0.9970045977011495	89
gfstd_int	Fluid reasoning intercept	Fluid reasoning	Intercept	3	113868854	rs324035	DRD3	A	C	0.1751	1525	0.007289	0.04404229607250755	-0.0790339003021148	0.0936119003021148	0.1655	0.8686	1	0.9970045977011495	89
gfstd_int	Fluid reasoning intercept	Fluid reasoning	Intercept	22	19896571	rs5993864	COMT	C	T	0.468	1468	-0.005125	0.03416666666666667	-0.07209166666666668	0.06184166666666668	-0.15	0.8808	1	0.9970045977011495	89
gfstd_int	Fluid reasoning intercept	Fluid reasoning	Intercept	22	19996570	rs877118	COMT	C	T	0.4003	1475	0.004778	0.035003663003663005	-0.06382917948717948	0.07338517948717949	0.1365	0.8915	1	0.9970045977011495	89
gfstd_int	Fluid reasoning intercept	Fluid reasoning	Intercept	11	2186335	rs2070762	TH	A	G	0.4965	1559	0.004279	0.033325545171339566	-0.061039068535825546	0.06959706853582555	0.1284	0.8978	1	0.9970045977011495	89
gfstd_int	Fluid reasoning intercept	Fluid reasoning	Intercept	9	136512515	rs2797853	DBH	T	C	0.3314	1441	0.002771	0.0356995619685648	-0.06720014145838701	0.072742141458387	0.07762	0.9381	1	0.9970045977011495	89
gfstd_int	Fluid reasoning intercept	Fluid reasoning	Intercept	7	50618876	rs4947644	DDC	C	T	0.4949	1479	0.002609	0.033764721107803805	-0.06356985337129546	0.06878785337129546	0.07727	0.9384	1	0.9970045977011495	89
gfstd_int	Fluid reasoning intercept	Fluid reasoning	Intercept	11	113321211	rs55697087	DRD2	G	C	0.291	1457	-0.002826	0.037430463576158944	-0.07618970860927153	0.07053770860927154	-0.0755	0.9398	1	0.9970045977011495	89
gfstd_int	Fluid reasoning intercept	Fluid reasoning	Intercept	7	50567493	rs6951648	DDC	A	G	0.2054	1490	0.002952	0.042057273115828464	-0.0794802553070238	0.08538425530702379	0.07019	0.9441	1	0.9970045977011495	89
gfstd_int	Fluid reasoning intercept	Fluid reasoning	Intercept	22	19929551	rs3788319	COMT	A	G	0.4874	1463	0.002076	0.034594234294284286	-0.0657286992167972	0.0698806992167972	0.06001	0.9522	1	0.9970045977011495	89
gfstd_int	Fluid reasoning intercept	Fluid reasoning	Intercept	22	19933687	rs9332325	COMT	T	C	0.2647	1475	-0.001385	0.03917963224893918	-0.07817707920792079	0.0754070792079208	-0.03535	0.9718	1	0.9970045977011495	89
gfstd_int	Fluid reasoning intercept	Fluid reasoning	Intercept	11	113309869	rs11214606	DRD2	T	C	0.05274	1460	-0.002423	0.07607535321821035	-0.15153069230769228	0.14668469230769227	-0.03185	0.9746	1	0.9970045977011495	89
gfstd_int	Fluid reasoning intercept	Fluid reasoning	Intercept	22	19906511	rs11541479	COMT	A	G	0.1349	1475	-3.69e-5	0.05047189167008617	-0.0989618076733689	0.09888800767336889	-7.311e-4	0.9994	1	0.9997	89
gfstd_int	Fluid reasoning intercept	Fluid reasoning	Intercept	5	1412645	rs27048	DAT1	T	C	0.4656	1497	1.225e-5	0.03451676528599605	-0.06764060996055225	0.06766510996055226	3.549e-4	0.9997	1	0.9997	89
gmstd_lin	Episodic memory slope	Episodic memory	Slope	22	19952561	rs165774	COMT	A	G	0.3247	1474	0.08968	0.04264384213029006	0.00609806942463148	0.1732619305753685	2.103	0.0356	1	0.9287785714285715	89
gmstd_lin	Episodic memory slope	Episodic memory	Slope	11	113281397	rs6276	DRD2	C	T	0.2806	1455	0.08938	0.04462306540189715	0.0019187918122815922	0.17684120818771842	2.003	0.04538	1	0.9287785714285715	89
gmstd_lin	Episodic memory slope	Episodic memory	Slope	3	113903920	rs6804359	DRD3	C	A	0.07092	1529	0.1419	0.07600428494911624	-0.007068398500267831	0.2908683985002678	1.867	0.06206	1	0.9287785714285715	89
gmstd_lin	Episodic memory slope	Episodic memory	Slope	22	19952132	rs4646316	COMT	T	C	0.2434	1474	-0.08484	0.046335335882031675	-0.1756572583287821	0.005977258328782084	-1.831	0.06727	1	0.9287785714285715	89
gmstd_lin	Episodic memory slope	Episodic memory	Slope	3	113858201	rs2134655	DRD3	T	C	0.252	1529	-0.08139	0.044991708126036485	-0.1695737479270315	0.00679374792703151	-1.809	0.07067	1	0.9287785714285715	89
gmstd_lin	Episodic memory slope	Episodic memory	Slope	22	19910716	rs7289747	COMT	C	A	0.06712	1474	-0.144	0.08076275939427931	-0.30229500841278745	0.014295008412787441	-1.783	0.07486	1	0.9287785714285715	89
gmstd_lin	Episodic memory slope	Episodic memory	Slope	3	113878001	rs324031	DRD3	C	T	0.05141	1526	-0.1475	0.08821770334928229	-0.32040669856459325	0.025406698564593294	-1.672	0.09469	1	0.9287785714285715	89
gmstd_lin	Episodic memory slope	Episodic memory	Slope	11	113345339	rs10789943	DRD2	A	G	0.148	1458	-0.09421	0.05716626213592233	-0.20625587378640775	0.01783587378640776	-1.648	0.09961	1	0.9287785714285715	89
gmstd_lin	Episodic memory slope	Episodic memory	Slope	5	1411412	rs6347	DAT1	C	T	0.2685	1497	-0.07285	0.044638480392156864	-0.16034142156862746	0.014641421568627452	-1.632	0.1029	1	0.9287785714285715	89
gmstd_lin	Episodic memory slope	Episodic memory	Slope	3	113862887	rs963468	DRD3	A	G	0.4007	1529	0.06367	0.04042539682539683	-0.015563777777777774	0.1429037777777778	1.575	0.1154	1	0.9287785714285715	89
gmstd_lin	Episodic memory slope	Episodic memory	Slope	7	50632796	rs6593011	DDC	A	C	0.156	1489	0.08339	0.05407911802853437	-0.02260507133592736	0.18938507133592736	1.542	0.1232	1	0.9287785714285715	89
gmstd_lin	Episodic memory slope	Episodic memory	Slope	22	19879637	rs3804047	COMT	G	A	0.2763	1474	-0.0676	0.04447368421052631	-0.15476842105263156	0.01956842105263157	-1.52	0.1288	1	0.9287785714285715	89
gmstd_lin	Episodic memory slope	Episodic memory	Slope	7	50573333	rs7809758	DDC	G	A	0.3725	1489	0.05991	0.040154155495978554	-0.01879214477211797	0.13861214477211797	1.492	0.136	1	0.9287785714285715	89
gmstd_lin	Episodic memory slope	Episodic memory	Slope	3	113902749	rs6787134	DRD3	G	T	0.1444	1529	0.0799	0.054951856946354884	-0.027805639614855576	0.18760563961485557	1.454	0.1461	1	0.9287785714285715	89
gmstd_lin	Episodic memory slope	Episodic memory	Slope	11	113283459	rs6277	DRD2	G	A	0.4431	1457	0.05581	0.040296028880866426	-0.023170216606498192	0.1347902166064982	1.385	0.1662	1	0.9665868421052631	89
gmstd_lin	Episodic memory slope	Episodic memory	Slope	11	113324293	rs12805897	DRD2	A	G	0.07808	1459	-0.0938	0.075160256410256407	-0.24111410256410254	0.05351410256410255	-1.248	0.2121	1	0.9665868421052631	89
gmstd_lin	Episodic memory slope	Episodic memory	Slope	11	113306765	rs4436578	DRD2	C	T	0.1185	1459	0.07573	0.06117124394184169	-0.044165638126009696	0.1956256381260097	1.238	0.2161	1	0.9665868421052631	89
gmstd_lin	Episodic memory slope	Episodic memory	Slope	7	50615064	rs67275148	DDC	C	G	0.1312	1489	0.07068	0.05860696517412936	-0.04418965174129354	0.18554965174129356	1.206	0.228	1	0.9665868421052631	89
gmstd_lin	Episodic memory slope	Episodic memory	Slope	22	19916818	rs5993876	COMT	G	C	0.3308	1474	-0.0505	0.04265202702702703	-0.134097972972973	0.03309797297297297	-1.184	0.2364	1	0.9665868421052631	89
gmstd_lin	Episodic memory slope	Episodic memory	Slope	22	19951271	rs4680	COMT	G	A	0.4793	1474	-0.04587	0.03937339055793991	-0.12304184549356223	0.03130184549356222	-1.165	0.2442	1	0.9665868421052631	89
gmstd_lin	Episodic memory slope	Episodic memory	Slope	7	50549859	rs17152020	DDC	A	T	0.2238	1489	0.05116	0.047546468401486984	-0.04203107806691449	0.1443510780669145	1.076	0.2819	1	0.9665868421052631	89
gmstd_lin	Episodic memory slope	Episodic memory	Slope	11	113286878	rs2440390	DRD2	T	C	0.1147	1459	0.06602	0.06216572504708097	-0.055824821092278695	0.1878648210922787	1.062	0.2883	1	0.9665868421052631	89
gmstd_lin	Episodic memory slope	Episodic memory	Slope	11	113321211	rs55697087	DRD2	G	C	0.291	1456	-0.04552	0.04372718539865514	-0.13122528338136408	0.040185283381364074	-1.041	0.2981	1	0.9665868421052631	89
gmstd_lin	Episodic memory slope	Episodic memory	Slope	22	19959473	rs165815	COMT	C	T	0.1315	1474	-0.05743	0.059066131852308953	-0.17319961843052556	0.05833961843052555	-0.9723	0.3311	1	0.9665868421052631	89
gmstd_lin	Episodic memory slope	Episodic memory	Slope	5	1394522	rs27072	DAT1	T	C	0.1887	1497	-0.04749	0.05075344661750561	-0.14696675537031098	0.05198675537031099	-0.9357	0.3496	1	0.9665868421052631	89
gmstd_lin	Episodic memory slope	Episodic memory	Slope	11	113317973	rs4245146	DRD2	T	C	0.4748	1448	0.03726	0.040416531077123334	-0.041956400911161734	0.11647640091116174	0.9219	0.3567	1	0.9665868421052631	89
gmstd_lin	Episodic memory slope	Episodic memory	Slope	5	1443199	rs6350	DAT1	A	G	0.06546	1497	-0.07345	0.07986299880395782	-0.22998147765575733	0.08308147765575734	-0.9197	0.3579	1	0.9665868421052631	89
gmstd_lin	Episodic memory slope	Episodic memory	Slope	9	136518097	rs77905	DBH	A	G	0.4778	1440	-0.03664	0.03990416031365716	-0.11485215421476802	0.04157215421476803	-0.9182	0.3587	1	0.9665868421052631	89
gmstd_lin	Episodic memory slope	Episodic memory	Slope	5	174867169	rs12518222	DRD1	T	C	0.1416	1542	0.05138	0.05657344197313367	-0.05950394626734199	0.162263946267342	0.9082	0.3639	1	0.9665868421052631	89
gmstd_lin	Episodic memory slope	Episodic memory	Slope	11	113312139	rs11214607	DRD2	G	T	0.1655	1458	-0.04746	0.05439541547277937	-0.15407501432664755	0.05915501432664755	-0.8725	0.3831	1	0.9665868421052631	89
gmstd_lin	Episodic memory slope	Episodic memory	Slope	7	50567493	rs6951648	DDC	A	G	0.2054	1489	0.04232	0.048970145799583434	-0.05366148576718353	0.13830148576718354	0.8642	0.3876	1	0.9665868421052631	89
gmstd_lin	Episodic memory slope	Episodic memory	Slope	9	136519590	rs10761412	DBH	C	T	0.395	1437	0.03528	0.04088538648742612	-0.044855357515355194	0.1154153575153552	0.8629	0.3883	1	0.9665868421052631	89
gmstd_lin	Episodic memory slope	Episodic memory	Slope	9	136505241	rs1108581	DBH	G	A	0.1954	1440	0.04354	0.050657358929610236	-0.055748423502036064	0.14282842350203606	0.8595	0.3902	1	0.9665868421052631	89
gmstd_lin	Episodic memory slope	Episodic memory	Slope	22	19929027	rs13306278	COMT	T	C	0.1438	1470	-0.04839	0.05825207656193572	-0.162564070061394	0.065784070061394	-0.8307	0.4063	1	0.9665868421052631	89
gmstd_lin	Episodic memory slope	Episodic memory	Slope	22	19914854	rs17210001	COMT	C	T	0.05864	1474	-0.06949	0.08621588089330023	-0.23847312655086844	0.09949312655086845	-0.806	0.4204	1	0.9665868421052631	89
gmstd_lin	Episodic memory slope	Episodic memory	Slope	17	37784464	rs1495099	PPP1R1B	C	G	0.2802	1528	-0.03388	0.04279939363314806	-0.11776681152097018	0.05000681152097019	-0.7916	0.4287	1	0.9665868421052631	89
gmstd_lin	Episodic memory slope	Episodic memory	Slope	5	1400750	rs28363151	DAT1	A	G	0.07755	1470	0.05697	0.07619366055904775	-0.09236957469573359	0.20630957469573358	0.7477	0.4547	1	0.9665868421052631	89
gmstd_lin	Episodic memory slope	Episodic memory	Slope	7	50618876	rs4947644	DDC	C	T	0.4949	1478	-0.02908	0.03944655453065654	-0.10639524688008681	0.04823524688008681	-0.7372	0.4611	1	0.9665868421052631	89
gmstd_lin	Episodic memory slope	Episodic memory	Slope	9	136504458	rs2519156	DBH	T	C	0.4892	1440	-0.02931	0.04073662265462126	-0.10915378040305768	0.05053378040305767	-0.7195	0.4719	1	0.9665868421052631	89
gmstd_lin	Episodic memory slope	Episodic memory	Slope	11	113309869	rs11214606	DRD2	T	C	0.05274	1459	-0.06211	0.08884279788299242	-0.23624188385066514	0.11202188385066514	-0.6991	0.4846	1	0.9665868421052631	89
gmstd_lin	Episodic memory slope	Episodic memory	Slope	9	136503708	rs2005663	DBH	T	A	0.418	1420	0.02668	0.04090142572435996	-0.05348679441974552	0.10684679441974551	0.6523	0.5143	1	0.9665868421052631	89
gmstd_lin	Episodic memory slope	Episodic memory	Slope	3	113917372	rs62268962	DRD3	T	A	0.2315	1528	0.02906	0.045131231557695294	-0.059397213853082775	0.11751721385308278	0.6439	0.5198	1	0.9665868421052631	89
gmstd_lin	Episodic memory slope	Episodic memory	Slope	22	19906096	rs5993865	COMT	T	C	0.3504	1456	-0.02605	0.04192146765368523	-0.10821607660122305	0.056116076601223044	-0.6214	0.5344	1	0.9665868421052631	89
gmstd_lin	Episodic memory slope	Episodic memory	Slope	11	2190951	rs6356	TH	T	C	0.3496	1558	0.02463	0.04049654718842486	-0.05474323248931272	0.10400323248931272	0.6082	0.5431	1	0.9665868421052631	89
gmstd_lin	Episodic memory slope	Episodic memory	Slope	22	20006558	rs2518830	COMT	G	A	0.3905	1465	-0.02517	0.04178980574464553	-0.10707801925950523	0.05673801925950524	-0.6023	0.5471	1	0.9665868421052631	89
gmstd_lin	Episodic memory slope	Episodic memory	Slope	22	19985507	rs2073745	COMT	A	G	0.4884	1470	-0.02417	0.040931414055884845	-0.10439557154953429	0.05605557154953429	-0.5905	0.555	1	0.9665868421052631	89
gmstd_lin	Episodic memory slope	Episodic memory	Slope	5	1442521	rs2617605	DAT1	C	T	0.3794	1497	-0.02358	0.040894901144641	-0.10373400624349635	0.056574006243496344	-0.5766	0.5643	1	0.9665868421052631	89
gmstd_lin	Episodic memory slope	Episodic memory	Slope	9	136509448	rs1611126	DBH	G	C	0.06836	1440	0.04432	0.07824858757062146	-0.10904723163841806	0.19768723163841806	0.5664	0.5712	1	0.9665868421052631	89
gmstd_lin	Episodic memory slope	Episodic memory	Slope	5	1428111	rs10052016	DAT1	G	A	0.25	1480	-0.02334	0.045206275421266706	-0.11194429982568274	0.06526429982568274	-0.5163	0.6057	1	0.9665868421052631	89
gmstd_lin	Episodic memory slope	Episodic memory	Slope	5	1395794	rs10069463	DAT1	G	A	0.09057	1485	-0.03569	0.0702974197360646	-0.17347294268268662	0.10209294268268662	-0.5077	0.6117	1	0.9665868421052631	89
gmstd_lin	Episodic memory slope	Episodic memory	Slope	9	136509370	rs4531	DBH	T	G	0.08848	1440	0.03411	0.07138970280452073	-0.10581381749686061	0.17403381749686062	0.4778	0.6329	1	0.9665868421052631	89
gmstd_lin	Episodic memory slope	Episodic memory	Slope	22	19956781	rs165599	COMT	G	A	0.301	1474	-0.0207	0.044051925941689725	-0.10704177484571185	0.06564177484571186	-0.4699	0.6385	1	0.9665868421052631	89
gmstd_lin	Episodic memory slope	Episodic memory	Slope	22	19929551	rs3788319	COMT	A	G	0.4874	1462	0.01845	0.0404250657318142	-0.06078312883435583	0.09768312883435584	0.4564	0.6481	1	0.9665868421052631	89
gmstd_lin	Episodic memory slope	Episodic memory	Slope	5	1395077	rs40184	DAT1	T	C	0.4542	1497	-0.01812	0.04027561680373416	-0.09706020893531896	0.06082020893531896	-0.4499	0.6529	1	0.9665868421052631	89
gmstd_lin	Episodic memory slope	Episodic memory	Slope	5	174867899	rs4867798	DRD1	C	T	0.3027	1542	-0.01848	0.04261992619926199	-0.1020150553505535	0.0650550553505535	-0.4336	0.6646	1	0.9665868421052631	89
gmstd_lin	Episodic memory slope	Episodic memory	Slope	5	1401580	rs11133767	DAT1	T	C	0.3173	1497	-0.01829	0.042753623188405795	-0.10208710144927535	0.06550710144927535	-0.4278	0.6689	1	0.9665868421052631	89
gmstd_lin	Episodic memory slope	Episodic memory	Slope	5	1437898	rs10036478	DAT1	C	T	0.3621	1479	0.01716	0.040711743772242	-0.06263501779359432	0.09695501779359433	0.4215	0.6734	1	0.9665868421052631	89
gmstd_lin	Episodic memory slope	Episodic memory	Slope	22	19996570	rs877118	COMT	C	T	0.4003	1474	0.01718	0.04086584205518554	-0.06291705042816366	0.09727705042816366	0.4204	0.6743	1	0.9665868421052631	89
gmstd_lin	Episodic memory slope	Episodic memory	Slope	3	113868854	rs324035	DRD3	A	C	0.1751	1524	0.02151	0.051361031518624645	-0.0791576217765043	0.1221776217765043	0.4188	0.6754	1	0.9665868421052631	89
gmstd_lin	Episodic memory slope	Episodic memory	Slope	7	50596864	rs3735273	DDC	T	C	0.2326	1489	-0.01953	0.04764576726030739	-0.1129157038302025	0.07385570383020248	-0.4099	0.682	1	0.9665868421052631	89
gmstd_lin	Episodic memory slope	Episodic memory	Slope	3	113899307	rs1503670	DRD3	A	G	0.3954	1529	0.01611	0.039582309582309586	-0.06147132678132679	0.09369132678132679	0.407	0.6841	1	0.9665868421052631	89
gmstd_lin	Episodic memory slope	Episodic memory	Slope	11	113320419	rs4245148	DRD2	T	C	0.1036	1452	0.02562	0.06552429667519181	-0.10280762148337594	0.15404762148337595	0.391	0.6959	1	0.9665868421052631	89
gmstd_lin	Episodic memory slope	Episodic memory	Slope	22	19951897	rs4646315	COMT	C	G	0.1725	1448	-0.02045	0.053787480273540245	-0.1258734613361389	0.08497346133613888	-0.3802	0.7038	1	0.9665868421052631	89
gmstd_lin	Episodic memory slope	Episodic memory	Slope	11	113319835	rs76581995	DRD2	A	C	0.05017	1444	-0.03503	0.09230566534914361	-0.21594910408432147	0.14588910408432146	-0.3795	0.7044	1	0.9665868421052631	89
gmstd_lin	Episodic memory slope	Episodic memory	Slope	7	50526620	rs138738170	DDC	T	C	0.09966	1484	0.02228	0.06714888487040387	-0.10933181434599157	0.15389181434599156	0.3318	0.7401	1	0.9665868421052631	89
gmstd_lin	Episodic memory slope	Episodic memory	Slope	5	1428883	rs365663	DAT1	G	A	0.4625	1480	-0.01313	0.0399330900243309	-0.09139885644768857	0.06513885644768856	-0.3288	0.7424	1	0.9665868421052631	89
gmstd_lin	Episodic memory slope	Episodic memory	Slope	11	113329774	rs7131056	DRD2	A	C	0.4325	1459	0.0124	0.03994845360824742	-0.06589896907216494	0.09069896907216493	0.3104	0.7563	1	0.9665868421052631	89
gmstd_lin	Episodic memory slope	Episodic memory	Slope	3	113899423	rs74988970	DRD3	C	T	0.05397	1509	0.02527	0.087409200968523	-0.14605203389830507	0.1965920338983051	0.2891	0.7726	1	0.9665868421052631	89
gmstd_lin	Episodic memory slope	Episodic memory	Slope	22	19921137	rs9605030	COMT	T	C	0.1441	1474	-0.01559	0.058345808383233534	-0.12994778443113772	0.09876778443113773	-0.2672	0.7893	1	0.9665868421052631	89
gmstd_lin	Episodic memory slope	Episodic memory	Slope	9	136516575	rs72761131	DBH	A	G	0.1299	1416	0.01637	0.06161083929243508	-0.10438724501317276	0.13712724501317275	0.2657	0.7905	1	0.9665868421052631	89
gmstd_lin	Episodic memory slope	Episodic memory	Slope	3	113885135	rs11706283	DRD3	T	C	0.09477	1529	-0.01713	0.06575815738963531	-0.14601598848368522	0.1117559884836852	-0.2605	0.7945	1	0.9665868421052631	89
gmstd_lin	Episodic memory slope	Episodic memory	Slope	22	19906511	rs11541479	COMT	A	G	0.1349	1474	0.0153	0.05893682588597843	-0.10021617873651772	0.1308161787365177	0.2596	0.7952	1	0.9665868421052631	89
gmstd_lin	Episodic memory slope	Episodic memory	Slope	7	50562608	rs4397355	DDC	G	A	0.309	1470	0.01116	0.044693632358830594	-0.07643951942330796	0.09875951942330796	0.2497	0.8028	1	0.9665868421052631	89
gmstd_lin	Episodic memory slope	Episodic memory	Slope	22	19896571	rs5993864	COMT	C	T	0.468	1467	-0.008985	0.03989786856127886	-0.08718482238010655	0.06921482238010657	-0.2252	0.8218	1	0.9665868421052631	89
gmstd_lin	Episodic memory slope	Episodic memory	Slope	7	50533539	rs11768267	DDC	G	A	0.4591	1489	0.009347	0.041597685803293274	-0.07218446417445482	0.0908784641744548	0.2247	0.8222	1	0.9665868421052631	89
gmstd_lin	Episodic memory slope	Episodic memory	Slope	22	19908219	rs1978058	COMT	T	C	0.3634	1474	0.009352	0.042393472348141434	-0.07373920580235721	0.09244320580235721	0.2206	0.8254	1	0.9665868421052631	89
gmstd_lin	Episodic memory slope	Episodic memory	Slope	22	19889825	rs3788317	COMT	T	G	0.2075	1474	0.008331	0.04970763723150358	-0.08909596897374701	0.10575796897374702	0.1676	0.8669	1	0.9678232558139536	89
gmstd_lin	Episodic memory slope	Episodic memory	Slope	22	19933687	rs9332325	COMT	T	C	0.2647	1474	0.007577	0.045837870538415	-0.08226522625529341	0.09741922625529341	0.1653	0.8687	1	0.9678232558139536	89
gmstd_lin	Episodic memory slope	Episodic memory	Slope	9	136502328	rs2519143	DBH	A	G	0.1933	1440	0.008114	0.0515829624920534	-0.09298860648442467	0.10921660648442466	0.1573	0.8751	1	0.9678232558139536	89
gmstd_lin	Episodic memory slope	Episodic memory	Slope	3	113900740	rs75970639	DRD3	T	C	0.07353	1529	0.01078	0.0748091603053435	-0.13584595419847326	0.15740595419847328	0.1441	0.8855	1	0.9678232558139536	89
gmstd_lin	Episodic memory slope	Episodic memory	Slope	5	1433401	rs4975646	DAT1	A	G	0.354	1497	-0.005691	0.0409719222462203	-0.08599596760259179	0.07461396760259179	-0.1389	0.8895	1	0.9678232558139536	89
gmstd_lin	Episodic memory slope	Episodic memory	Slope	5	174870150	rs4532	DRD1	C	T	0.3876	1542	0.004743	0.03881342062193126	-0.07133130441898526	0.08081730441898526	0.1222	0.9028	1	0.9678232558139536	89
gmstd_lin	Episodic memory slope	Episodic memory	Slope	9	136512515	rs2797853	DBH	T	C	0.3314	1440	0.004958	0.041910397295012676	-0.07718637869822484	0.08710237869822485	0.1183	0.9059	1	0.9678232558139536	89
gmstd_lin	Episodic memory slope	Episodic memory	Slope	5	1412645	rs27048	DAT1	T	C	0.4656	1497	0.00434	0.040185185185185185	-0.07442296296296297	0.08310296296296296	0.108	0.914	1	0.9678232558139536	89
gmstd_lin	Episodic memory slope	Episodic memory	Slope	11	2186335	rs2070762	TH	A	G	0.4965	1558	0.003461	0.038752659276676746	-0.07249421218228641	0.07941621218228642	0.08931	0.9289	1	0.9678232558139536	89
gmstd_lin	Episodic memory slope	Episodic memory	Slope	5	1435972	rs4975547	DAT1	A	G	0.2149	1473	0.003962	0.04869714847590954	-0.09148441101278268	0.0994084110127827	0.08136	0.9352	1	0.9678232558139536	89
gmstd_lin	Episodic memory slope	Episodic memory	Slope	5	1426267	rs72715534	DAT1	G	T	0.05251	1495	-0.004836	0.08868512745277829	-0.17865884980744545	0.16898684980744544	-0.05453	0.9565	1	0.9784885057471264	89
gmstd_lin	Episodic memory slope	Episodic memory	Slope	22	19899886	rs2904563	COMT	G	A	0.1054	1474	0.001721	0.0643605086013463	-0.12442559685863874	0.12786759685863874	0.02674	0.9787	1	0.9852	89
gmstd_lin	Episodic memory slope	Episodic memory	Slope	5	1438354	rs403636	DAT1	A	C	0.1523	1497	-9.967e-4	0.05378845116028063	-0.10642206427415003	0.10442866427415003	-0.01853	0.9852	1	0.9852	89
gmstd_int	Episodic memory intercept	Episodic memory	Intercept	11	113317973	rs4245146	DRD2	T	C	0.4748	1448	0.08962	0.03618086394832459	0.018705506661283802	0.16053449333871622	2.477	0.01337	1	0.9066875	89
gmstd_int	Episodic memory intercept	Episodic memory	Intercept	22	19952132	rs4646316	COMT	T	C	0.2434	1474	-0.09067	0.04104572204617474	-0.17111961521050248	-0.010220384789497522	-2.209	0.02732	1	0.9066875	89
gmstd_int	Episodic memory intercept	Episodic memory	Intercept	11	113281397	rs6276	DRD2	C	T	0.2806	1455	0.08124	0.03988217967599411	0.003070927835051543	0.15940907216494848	2.037	0.04183	1	0.9066875	89
gmstd_int	Episodic memory intercept	Episodic memory	Intercept	11	113306765	rs4436578	DRD2	C	T	0.1185	1459	0.1008	0.05472312703583062	-0.006457328990228009	0.208057328990228	1.842	0.06573	1	0.9066875	89
gmstd_int	Episodic memory intercept	Episodic memory	Intercept	22	19929027	rs13306278	COMT	T	C	0.1438	1470	0.09365	0.05145604395604395	-0.007203846153846144	0.19450384615384614	1.82	0.06902	1	0.9066875	89
gmstd_int	Episodic memory intercept	Episodic memory	Intercept	5	1395794	rs10069463	DAT1	G	A	0.09057	1485	0.1147	0.06326530612244897	-0.009299999999999989	0.23869999999999997	1.813	0.0701	1	0.9066875	89
gmstd_int	Episodic memory intercept	Episodic memory	Intercept	5	1401580	rs11133767	DAT1	T	C	0.3173	1497	0.06853	0.038392156862745094	-0.006718627450980397	0.14377862745098038	1.785	0.07452	1	0.9066875	89
gmstd_int	Episodic memory intercept	Episodic memory	Intercept	11	113329774	rs7131056	DRD2	A	C	0.4325	1459	-0.06227	0.035725760183591505	-0.13229248995983936	0.007752489959839355	-1.743	0.0815	1	0.9066875	89
gmstd_int	Episodic memory intercept	Episodic memory	Intercept	9	136509448	rs1611126	DBH	G	C	0.06836	1440	0.1146	0.07022058823529412	-0.023032352941176462	0.25223235294117646	1.632	0.103	1	0.9133241379310344	89
gmstd_int	Episodic memory intercept	Episodic memory	Intercept	7	50549859	rs17152020	DDC	A	T	0.2238	1489	0.06941	0.04297832817337461	-0.014827523219814231	0.15364752321981423	1.615	0.1066	1	0.9133241379310344	89
gmstd_int	Episodic memory intercept	Episodic memory	Intercept	11	113312139	rs11214607	DRD2	G	T	0.1655	1458	-0.07551	0.04865335051546391	-0.17087056701030925	0.019850567010309267	-1.552	0.1208	1	0.9133241379310344	89
gmstd_int	Episodic memory intercept	Episodic memory	Intercept	5	1395077	rs40184	DAT1	T	C	0.4542	1497	0.05541	0.03616840731070496	-0.015480078328981725	0.1263000783289817	1.532	0.1258	1	0.9133241379310344	89
gmstd_int	Episodic memory intercept	Episodic memory	Intercept	7	50615064	rs67275148	DDC	C	G	0.1312	1489	0.07347	0.053046931407942234	-0.030501985559566777	0.17744198555956675	1.385	0.1661	1	0.9133241379310344	89
gmstd_int	Episodic memory intercept	Episodic memory	Intercept	22	19899886	rs2904563	COMT	G	A	0.1054	1474	-0.07742	0.05701030927835051	-0.189160206185567	0.034320206185567	-1.358	0.1746	1	0.9133241379310344	89
gmstd_int	Episodic memory intercept	Episodic memory	Intercept	3	113858201	rs2134655	DRD3	T	C	0.252	1529	-0.05285	0.04077932098765432	-0.13277746913580246	0.027077469135802466	-1.296	0.1953	1	0.9133241379310344	89
gmstd_int	Episodic memory intercept	Episodic memory	Intercept	3	113885135	rs11706283	DRD3	T	C	0.09477	1529	-0.07573	0.05953616352201258	-0.19242088050314465	0.040960880503144656	-1.272	0.2037	1	0.9133241379310344	89
gmstd_int	Episodic memory intercept	Episodic memory	Intercept	9	136504458	rs2519156	DBH	T	C	0.4892	1440	-0.04478	0.03658496732026144	-0.11648653594771242	0.026926535947712424	-1.224	0.2212	1	0.9133241379310344	89
gmstd_int	Episodic memory intercept	Episodic memory	Intercept	5	1442521	rs2617605	DAT1	C	T	0.3794	1497	-0.04494	0.03674570727718724	-0.11696158626328698	0.027081586263286987	-1.223	0.2214	1	0.9133241379310344	89
gmstd_int	Episodic memory intercept	Episodic memory	Intercept	22	19952561	rs165774	COMT	A	G	0.3247	1474	0.04619	0.03782964782964783	-0.027956109746109743	0.12033610974610975	1.221	0.2223	1	0.9133241379310344	89
gmstd_int	Episodic memory intercept	Episodic memory	Intercept	22	19959473	rs165815	COMT	C	T	0.1315	1474	0.06331	0.052365591397849465	-0.039326559139784945	0.16594655913978495	1.209	0.2267	1	0.9133241379310344	89
gmstd_int	Episodic memory intercept	Episodic memory	Intercept	3	113917372	rs62268962	DRD3	T	A	0.2315	1528	0.04689	0.04088055797733217	-0.03323589363557106	0.12701589363557106	1.147	0.2516	1	0.9133241379310344	89
gmstd_int	Episodic memory intercept	Episodic memory	Intercept	5	1428111	rs10052016	DAT1	G	A	0.25	1480	0.0458	0.04096601073345259	-0.03449338103756707	0.12609338103756706	1.118	0.2639	1	0.9133241379310344	89
gmstd_int	Episodic memory intercept	Episodic memory	Intercept	5	1394522	rs27072	DAT1	T	C	0.1887	1497	-0.05095	0.045613249776186214	-0.14035196956132498	0.03845196956132498	-1.117	0.2642	1	0.9133241379310344	89
gmstd_int	Episodic memory intercept	Episodic memory	Intercept	22	19956781	rs165599	COMT	G	A	0.301	1474	0.04338	0.039010791366906473	-0.033081151079136686	0.11984115107913669	1.112	0.2665	1	0.9133241379310344	89
gmstd_int	Episodic memory intercept	Episodic memory	Intercept	22	19951271	rs4680	COMT	G	A	0.4793	1474	-0.03812	0.034908424908424905	-0.10654051282051281	0.030300512820512812	-1.092	0.2749	1	0.9133241379310344	89
gmstd_int	Episodic memory intercept	Episodic memory	Intercept	7	50573333	rs7809758	DDC	G	A	0.3725	1489	0.03792	0.03635666347075744	-0.03333906040268458	0.10917906040268457	1.043	0.2972	1	0.9133241379310344	89
gmstd_int	Episodic memory intercept	Episodic memory	Intercept	9	136512515	rs2797853	DBH	T	C	0.3314	1440	0.0389	0.03765730880929332	-0.03490832526621491	0.11270832526621491	1.033	0.3018	1	0.9133241379310344	89
gmstd_int	Episodic memory intercept	Episodic memory	Intercept	22	19910716	rs7289747	COMT	C	A	0.06712	1474	0.0737	0.07169260700389105	-0.06681750972762644	0.21421750972762643	1.028	0.3039	1	0.9133241379310344	89
gmstd_int	Episodic memory intercept	Episodic memory	Intercept	22	19908219	rs1978058	COMT	T	C	0.3634	1474	-0.03767	0.03755732801595215	-0.11128236291126622	0.035942362911266214	-1.003	0.3161	1	0.9133241379310344	89
gmstd_int	Episodic memory intercept	Episodic memory	Intercept	17	37784464	rs1495099	PPP1R1B	C	G	0.2802	1528	-0.03841	0.03849854665731182	-0.11386715144833116	0.037047151448331164	-0.9977	0.3186	1	0.9133241379310344	89
gmstd_int	Episodic memory intercept	Episodic memory	Intercept	9	136502328	rs2519143	DBH	A	G	0.1933	1440	0.0449	0.046331647920751215	-0.04591002992467238	0.13571002992467238	0.9691	0.3327	1	0.9133241379310344	89
gmstd_int	Episodic memory intercept	Episodic memory	Intercept	7	50562608	rs4397355	DDC	G	A	0.309	1470	-0.03878	0.04037900874635569	-0.11792285714285713	0.04036285714285714	-0.9604	0.337	1	0.9133241379310344	89
gmstd_int	Episodic memory intercept	Episodic memory	Intercept	22	19921137	rs9605030	COMT	T	C	0.1441	1474	-0.04876	0.051685393258426963	-0.15006337078651683	0.052543370786516844	-0.9434	0.3456	1	0.9133241379310344	89
gmstd_int	Episodic memory intercept	Episodic memory	Intercept	9	136505241	rs1108581	DBH	G	A	0.1954	1440	0.04114	0.04551388427923443	-0.048067213187299486	0.1303472131872995	0.9039	0.3662	1	0.9133241379310344	89
gmstd_int	Episodic memory intercept	Episodic memory	Intercept	5	174870150	rs4532	DRD1	C	T	0.3876	1542	-0.03087	0.03516345825264837	-0.09979037817519079	0.038050378175190795	-0.8779	0.3801	1	0.9133241379310344	89
gmstd_int	Episodic memory intercept	Episodic memory	Intercept	5	174867169	rs12518222	DRD1	T	C	0.1416	1542	0.04456	0.051271430215165115	-0.05593200322172362	0.14505200322172362	0.8691	0.3849	1	0.9133241379310344	89
gmstd_int	Episodic memory intercept	Episodic memory	Intercept	5	1412645	rs27048	DAT1	T	C	0.4656	1497	0.03108	0.03609336894669609	-0.039663003135524344	0.10182300313552434	0.8611	0.3893	1	0.9133241379310344	89
gmstd_int	Episodic memory intercept	Episodic memory	Intercept	9	136503708	rs2005663	DBH	T	A	0.418	1420	0.02965	0.03674556946337836	-0.042371316148221594	0.10167131614822159	0.8069	0.4198	1	0.9133241379310344	89
gmstd_int	Episodic memory intercept	Episodic memory	Intercept	11	113283459	rs6277	DRD2	G	A	0.4431	1457	0.02784	0.03608554763447829	-0.04288767336357745	0.09856767336357745	0.7715	0.4406	1	0.9133241379310344	89
gmstd_int	Episodic memory intercept	Episodic memory	Intercept	7	50596864	rs3735273	DDC	T	C	0.2326	1489	-0.03211	0.043118034107694374	-0.11662134685108097	0.05240134685108097	-0.7447	0.4566	1	0.9133241379310344	89
gmstd_int	Episodic memory intercept	Episodic memory	Intercept	22	19916818	rs5993876	COMT	G	C	0.3308	1474	0.02794	0.03781296521856814	-0.04617341182839355	0.10205341182839356	0.7389	0.4601	1	0.9133241379310344	89
gmstd_int	Episodic memory intercept	Episodic memory	Intercept	3	113899423	rs74988970	DRD3	C	T	0.05397	1509	0.05846	0.07913902802220116	-0.09665249492351426	0.21357249492351427	0.7387	0.4602	1	0.9133241379310344	89
gmstd_int	Episodic memory intercept	Episodic memory	Intercept	3	113868854	rs324035	DRD3	A	C	0.1751	1524	0.03422	0.046532499320097905	-0.05698369866739189	0.1254236986673919	0.7354	0.4622	1	0.9133241379310344	89
gmstd_int	Episodic memory intercept	Episodic memory	Intercept	22	19914854	rs17210001	COMT	C	T	0.05864	1474	0.05516	0.07642006095871433	-0.09462331947908008	0.20494331947908007	0.7218	0.4706	1	0.9133241379310344	89
gmstd_int	Episodic memory intercept	Episodic memory	Intercept	3	113900740	rs75970639	DRD3	T	C	0.07353	1529	0.04837	0.06780207457246987	-0.08452206616204094	0.18126206616204094	0.7134	0.4757	1	0.9133241379310344	89
gmstd_int	Episodic memory intercept	Episodic memory	Intercept	3	113903920	rs6804359	DRD3	C	A	0.07092	1529	-0.04762	0.06896451846488053	-0.18279045619116582	0.08755045619116583	-0.6905	0.49	1	0.9133241379310344	89
gmstd_int	Episodic memory intercept	Episodic memory	Intercept	5	1426267	rs72715534	DAT1	G	T	0.05251	1495	-0.0545	0.07963179427235535	-0.21057831677381647	0.10157831677381648	-0.6844	0.4938	1	0.9133241379310344	89
gmstd_int	Episodic memory intercept	Episodic memory	Intercept	9	136519590	rs10761412	DBH	C	T	0.395	1437	-0.02419	0.0367629179331307	-0.09624531914893616	0.04786531914893616	-0.658	0.5106	1	0.9133241379310344	89
gmstd_int	Episodic memory intercept	Episodic memory	Intercept	7	50618876	rs4947644	DDC	C	T	0.4949	1478	0.02311	0.03570214738143056	-0.04686620886760389	0.09308620886760388	0.6473	0.5176	1	0.9133241379310344	89
gmstd_int	Episodic memory intercept	Episodic memory	Intercept	5	1428883	rs365663	DAT1	G	A	0.4625	1480	0.02241	0.036232821341956344	-0.04860632983023443	0.09342632983023443	0.6185	0.5363	1	0.9133241379310344	89
gmstd_int	Episodic memory intercept	Episodic memory	Intercept	22	19906511	rs11541479	COMT	A	G	0.1349	1474	0.03113	0.052222781412514685	-0.07122665156852878	0.1334866515685288	0.5961	0.5512	1	0.9133241379310344	89
gmstd_int	Episodic memory intercept	Episodic memory	Intercept	11	113320419	rs4245148	DRD2	T	C	0.1036	1452	0.03479	0.05849024882313383	-0.0798508876933423	0.14943088769334228	0.5948	0.552	1	0.9133241379310344	89
gmstd_int	Episodic memory intercept	Episodic memory	Intercept	5	1443199	rs6350	DAT1	A	G	0.06546	1497	-0.042	0.07180714652077279	-0.18274200718071468	0.09874200718071466	-0.5849	0.5587	1	0.9133241379310344	89
gmstd_int	Episodic memory intercept	Episodic memory	Intercept	11	113324293	rs12805897	DRD2	A	G	0.07808	1459	0.03872	0.06724557137895103	-0.09308131990274401	0.17052131990274402	0.5758	0.5649	1	0.9133241379310344	89
gmstd_int	Episodic memory intercept	Episodic memory	Intercept	5	1435972	rs4975547	DAT1	A	G	0.2149	1473	-0.02472	0.043345607574960546	-0.10967739084692266	0.060237390846922666	-0.5703	0.5686	1	0.9133241379310344	89
gmstd_int	Episodic memory intercept	Episodic memory	Intercept	7	50533539	rs11768267	DDC	G	A	0.4591	1489	0.02021	0.03764201899795119	-0.05356835723598433	0.09398835723598434	0.5369	0.5914	1	0.9133241379310344	89
gmstd_int	Episodic memory intercept	Episodic memory	Intercept	22	20006558	rs2518830	COMT	G	A	0.3905	1465	-0.01981	0.03706961077844312	-0.09246643712574851	0.05284643712574851	-0.5344	0.5932	1	0.9133241379310344	89
gmstd_int	Episodic memory intercept	Episodic memory	Intercept	9	136516575	rs72761131	DBH	A	G	0.1299	1416	-0.02945	0.05540921919096896	-0.13805206961429917	0.07915206961429916	-0.5315	0.5952	1	0.9133241379310344	89
gmstd_int	Episodic memory intercept	Episodic memory	Intercept	3	113862887	rs963468	DRD3	A	G	0.4007	1529	0.01785	0.03664545267912134	-0.053975087251077816	0.08967508725107783	0.4871	0.6262	1	0.9446067796610169	89
gmstd_int	Episodic memory intercept	Episodic memory	Intercept	7	50632796	rs6593011	DDC	A	C	0.156	1489	-0.0228	0.04895855701095126	-0.11875877174146447	0.07315877174146447	-0.4657	0.6415	1	0.9515583333333333	89
gmstd_int	Episodic memory intercept	Episodic memory	Intercept	7	50567493	rs6951648	DDC	A	G	0.2054	1489	-0.01982	0.04432021466905188	-0.1066876207513417	0.06704762075134169	-0.4472	0.6548	1	0.9553639344262296	89
gmstd_int	Episodic memory intercept	Episodic memory	Intercept	22	19906096	rs5993865	COMT	T	C	0.3504	1456	0.01514	0.0371716179720108	-0.05771637122514117	0.08799637122514117	0.4073	0.6838	1	0.9601012345679013	89
gmstd_int	Episodic memory intercept	Episodic memory	Intercept	5	174867899	rs4867798	DRD1	C	T	0.3027	1542	0.01316	0.03860369609856263	-0.06250324435318275	0.08882324435318276	0.3409	0.7332	1	0.9601012345679013	89
gmstd_int	Episodic memory intercept	Episodic memory	Intercept	22	19985507	rs2073745	COMT	A	G	0.4884	1470	-0.01224	0.03626666666666666	-0.08332266666666666	0.058842666666666654	-0.3375	0.7358	1	0.9601012345679013	89
gmstd_int	Episodic memory intercept	Episodic memory	Intercept	11	2190951	rs6356	TH	T	C	0.3496	1558	0.01225	0.03662182361733931	-0.05952877428998504	0.08402877428998504	0.3345	0.7381	1	0.9601012345679013	89
gmstd_int	Episodic memory intercept	Episodic memory	Intercept	22	19996570	rs877118	COMT	C	T	0.4003	1474	-0.01212	0.03624401913875599	-0.08315827751196174	0.058918277511961735	-0.3344	0.7381	1	0.9601012345679013	89
gmstd_int	Episodic memory intercept	Episodic memory	Intercept	5	1437898	rs10036478	DAT1	C	T	0.3621	1479	-0.0118	0.03661185231151102	-0.0835592305305616	0.059959230530561604	-0.3223	0.7473	1	0.9601012345679013	89
gmstd_int	Episodic memory intercept	Episodic memory	Intercept	7	50526620	rs138738170	DDC	T	C	0.09966	1484	0.01869	0.06101860920666013	-0.10090647404505385	0.13828647404505384	0.3063	0.7594	1	0.9601012345679013	89
gmstd_int	Episodic memory intercept	Episodic memory	Intercept	11	113286878	rs2440390	DRD2	T	C	0.1147	1459	0.01576	0.05563007412636781	-0.0932749452876809	0.1247949452876809	0.2833	0.777	1	0.9601012345679013	89
gmstd_int	Episodic memory intercept	Episodic memory	Intercept	5	1411412	rs6347	DAT1	C	T	0.2685	1497	-0.01089	0.04015486725663717	-0.08959353982300884	0.06781353982300885	-0.2712	0.7863	1	0.9601012345679013	89
gmstd_int	Episodic memory intercept	Episodic memory	Intercept	11	113321211	rs55697087	DRD2	G	C	0.291	1456	0.01054	0.03908045977011495	-0.0660577011494253	0.08713770114942529	0.2697	0.7874	1	0.9601012345679013	89
gmstd_int	Episodic memory intercept	Episodic memory	Intercept	11	113345339	rs10789943	DRD2	A	G	0.148	1458	-0.01362	0.05120300751879699	-0.11397789473684211	0.0867378947368421	-0.266	0.7903	1	0.9601012345679013	89
gmstd_int	Episodic memory intercept	Episodic memory	Intercept	11	113309869	rs11214606	DRD2	T	C	0.05274	1459	-0.02092	0.07951349296845306	-0.17676644621816798	0.134926446218168	-0.2631	0.7925	1	0.9601012345679013	89
gmstd_int	Episodic memory intercept	Episodic memory	Intercept	11	2186335	rs2070762	TH	A	G	0.4965	1558	-0.008431	0.03504156275976725	-0.0771124630091438	0.06025046300914381	-0.2406	0.8099	1	0.9601012345679013	89
gmstd_int	Episodic memory intercept	Episodic memory	Intercept	9	136518097	rs77905	DBH	A	G	0.4778	1440	0.008024	0.03585344057193923	-0.06224874352100089	0.0782967435210009	0.2238	0.823	1	0.9601012345679013	89
gmstd_int	Episodic memory intercept	Episodic memory	Intercept	22	19889825	rs3788317	COMT	T	G	0.2075	1474	-0.008967	0.04404223968565815	-0.09528978978388998	0.07735578978388997	-0.2036	0.8387	1	0.9601012345679013	89
gmstd_int	Episodic memory intercept	Episodic memory	Intercept	5	1400750	rs28363151	DAT1	A	G	0.07755	1470	0.01242	0.06831683168316832	-0.12148099009900991	0.1463209900990099	0.1818	0.8558	1	0.9601012345679013	89
gmstd_int	Episodic memory intercept	Episodic memory	Intercept	3	113899307	rs1503670	DRD3	A	G	0.3954	1529	0.006463	0.03588561910049972	-0.06387281343697945	0.07679881343697945	0.1801	0.8571	1	0.9601012345679013	89
gmstd_int	Episodic memory intercept	Episodic memory	Intercept	5	1433401	rs4975646	DAT1	A	G	0.354	1497	-0.006372	0.03683236994219653	-0.07856344508670521	0.0658194450867052	-0.173	0.8627	1	0.9601012345679013	89
gmstd_int	Episodic memory intercept	Episodic memory	Intercept	9	136509370	rs4531	DBH	T	G	0.08848	1440	0.0107	0.06411024565608149	-0.11495608148591972	0.1363560814859197	0.1669	0.8675	1	0.9601012345679013	89
gmstd_int	Episodic memory intercept	Episodic memory	Intercept	22	19933687	rs9332325	COMT	T	C	0.2647	1474	-0.006456	0.04062932662051604	-0.08608948017621144	0.07317748017621144	-0.1589	0.8738	1	0.9601012345679013	89
gmstd_int	Episodic memory intercept	Episodic memory	Intercept	3	113878001	rs324031	DRD3	C	T	0.05141	1526	-0.01096	0.07999999999999999	-0.16775999999999996	0.14583999999999997	-0.137	0.8911	1	0.9652261904761905	89
gmstd_int	Episodic memory intercept	Episodic memory	Intercept	22	19896571	rs5993864	COMT	C	T	0.468	1467	-0.004343	0.035366449511400645	-0.07366124104234527	0.06497524104234527	-0.1228	0.9022	1	0.9652261904761905	89
gmstd_int	Episodic memory intercept	Episodic memory	Intercept	5	1438354	rs403636	DAT1	A	C	0.1523	1497	-0.005406	0.04835420393559929	-0.1001802397137746	0.08936823971377461	-0.1118	0.911	1	0.9652261904761905	89
gmstd_int	Episodic memory intercept	Episodic memory	Intercept	11	113319835	rs76581995	DRD2	A	C	0.05017	1444	-0.006306	0.08245292887029287	-0.16791374058577405	0.15530174058577403	-0.07648	0.939	1	0.9809	89
gmstd_int	Episodic memory intercept	Episodic memory	Intercept	22	19951897	rs4646315	COMT	C	G	0.1725	1448	0.002046	0.04784845650140318	-0.09173697474275022	0.09582897474275023	0.04276	0.9659	1	0.9809	89
gmstd_int	Episodic memory intercept	Episodic memory	Intercept	3	113902749	rs6787134	DRD3	G	T	0.1444	1529	0.001257	0.04980190174326467	-0.09635472741679875	0.09886872741679874	0.02524	0.9799	1	0.9809	89
gmstd_int	Episodic memory intercept	Episodic memory	Intercept	22	19929551	rs3788319	COMT	A	G	0.4874	1462	-8.646e-4	0.03580124223602484	-0.07103503478260868	0.0693058347826087	-0.02415	0.9807	1	0.9809	89
gmstd_int	Episodic memory intercept	Episodic memory	Intercept	22	19879637	rs3804047	COMT	G	A	0.2763	1474	-9.465e-4	0.03947039199332777	-0.07830846830692242	0.07641546830692242	-0.02398	0.9809	1	0.9809	89
gvstd_lin	Vocabulary slope	Vocabulary	Slope	22	19951897	rs4646315	COMT	C	G	0.1725	1449	-0.1543	0.05212837837837837	-0.2564716216216216	-0.05212837837837839	-2.96	0.003122	0.277858	0.277858	89
gvstd_lin	Vocabulary slope	Vocabulary	Slope	3	113900740	rs75970639	DRD3	T	C	0.07353	1530	0.1921	0.07249056603773585	0.05001849056603774	0.33418150943396224	2.65	0.008124	0.7230359999999999	0.29067400000000004	89
gvstd_lin	Vocabulary slope	Vocabulary	Slope	7	50573333	rs7809758	DDC	G	A	0.3725	1490	0.1007	0.03918287937743191	0.023901556420233463	0.17749844357976652	2.57	0.01026	0.91314	0.29067400000000004	89
gvstd_lin	Vocabulary slope	Vocabulary	Slope	7	50549859	rs17152020	DDC	A	T	0.2238	1490	0.1133	0.04633946830265849	0.02247464212678936	0.20412535787321062	2.445	0.01461	1	0.29067400000000004	89
gvstd_lin	Vocabulary slope	Vocabulary	Slope	5	1395077	rs40184	DAT1	T	C	0.4542	1497	0.09336	0.038835274542429285	0.0172428618968386	0.1694771381031614	2.404	0.01633	1	0.29067400000000004	89
gvstd_lin	Vocabulary slope	Vocabulary	Slope	3	113885135	rs11706283	DRD3	T	C	0.09477	1530	-0.1359	0.06374296435272045	-0.26083621013133207	-0.010963789868667917	-2.132	0.03313	1	0.411714	89
gvstd_lin	Vocabulary slope	Vocabulary	Slope	3	113878001	rs324031	DRD3	C	T	0.05141	1527	0.1761	0.08565175097276265	0.00822256809338523	0.3439774319066148	2.056	0.03993	1	0.411714	89
gvstd_lin	Vocabulary slope	Vocabulary	Slope	3	113868854	rs324035	DRD3	A	C	0.1751	1525	0.09953	0.049765	0.001990599999999995	0.1970694	2	0.04567	1	0.411714	89
gvstd_lin	Vocabulary slope	Vocabulary	Slope	5	1400750	rs28363151	DAT1	A	G	0.07755	1470	-0.1468	0.07347347347347348	-0.29080800800800805	-0.0027919919919919822	-1.998	0.04589	1	0.411714	89
gvstd_lin	Vocabulary slope	Vocabulary	Slope	7	50567493	rs6951648	DDC	A	G	0.2054	1490	0.09529	0.04776441102756892	0.0016717543859649242	0.18890824561403508	1.995	0.04626	1	0.411714	89
gvstd_lin	Vocabulary slope	Vocabulary	Slope	5	1395794	rs10069463	DAT1	G	A	0.09057	1485	0.1303	0.06775871034841394	-0.0025070722828913206	0.2631070722828913	1.923	0.0547	1	0.42186	89
gvstd_lin	Vocabulary slope	Vocabulary	Slope	11	113320419	rs4245148	DRD2	T	C	0.1036	1453	-0.1209	0.06343126967471144	-0.24522528856243442	0.003425288562434417	-1.906	0.05688	1	0.42186	89
gvstd_lin	Vocabulary slope	Vocabulary	Slope	22	19929027	rs13306278	COMT	T	C	0.1438	1471	0.1006	0.05632698768197088	-0.009800895856662925	0.21100089585666293	1.786	0.07426	1	0.5083953846153846	89
gvstd_lin	Vocabulary slope	Vocabulary	Slope	5	1401580	rs11133767	DAT1	T	C	0.3173	1497	0.0703	0.04125586854460094	-0.010561502347417845	0.15116150234741785	1.704	0.08868	1	0.5264053333333333	89
gvstd_lin	Vocabulary slope	Vocabulary	Slope	22	19951271	rs4680	COMT	G	A	0.4793	1475	0.06488	0.03809747504403992	-0.009791051086318253	0.13955105108631824	1.703	0.08872	1	0.5264053333333333	89
gvstd_lin	Vocabulary slope	Vocabulary	Slope	9	136509370	rs4531	DBH	T	G	0.08848	1441	-0.1141	0.06944613511868533	-0.25021442483262324	0.022014424832623267	-1.643	0.1006	1	0.55536	89
gvstd_lin	Vocabulary slope	Vocabulary	Slope	5	1412645	rs27048	DAT1	T	C	0.4656	1497	0.06131	0.038754740834386854	-0.014649292035398234	0.13726929203539823	1.582	0.114	1	0.55536	89
gvstd_lin	Vocabulary slope	Vocabulary	Slope	3	113902749	rs6787134	DRD3	G	T	0.1444	1530	0.08312	0.05331622835150738	-0.021379807568954468	0.18761980756895447	1.559	0.1191	1	0.55536	89
gvstd_lin	Vocabulary slope	Vocabulary	Slope	7	50615064	rs67275148	DDC	C	G	0.1312	1490	0.08891	0.05717684887459808	-0.023156623794212225	0.20097662379421222	1.555	0.1202	1	0.55536	89
gvstd_lin	Vocabulary slope	Vocabulary	Slope	9	136503708	rs2005663	DBH	T	A	0.418	1421	-0.06109	0.03977213541666667	-0.13904338541666666	0.01686338541666666	-1.536	0.1248	1	0.55536	89
gvstd_lin	Vocabulary slope	Vocabulary	Slope	9	136505241	rs1108581	DBH	G	A	0.1954	1441	-0.0719	0.04928032899246059	-0.16848944482522277	0.024689444825222756	-1.459	0.1448	1	0.60075	89
gvstd_lin	Vocabulary slope	Vocabulary	Slope	22	19929551	rs3788319	COMT	A	G	0.4874	1463	-0.05642	0.039017980636237896	-0.13289524204702627	0.020055242047026273	-1.446	0.1485	1	0.60075	89
gvstd_lin	Vocabulary slope	Vocabulary	Slope	7	50596864	rs3735273	DDC	T	C	0.2326	1490	-0.06547	0.04649857954545455	-0.1566072159090909	0.025667215909090907	-1.408	0.1595	1	0.6092791666666667	89
gvstd_lin	Vocabulary slope	Vocabulary	Slope	5	1411412	rs6347	DAT1	C	T	0.2685	1497	-0.06	0.04310344827586207	-0.14448275862068966	0.02448275862068966	-1.392	0.1643	1	0.6092791666666667	89
gvstd_lin	Vocabulary slope	Vocabulary	Slope	22	19996570	rs877118	COMT	C	T	0.4003	1475	-0.0518	0.03954198473282443	-0.12930229007633587	0.025702290076335885	-1.31	0.1905	1	0.67818	89
gvstd_lin	Vocabulary slope	Vocabulary	Slope	22	19956781	rs165599	COMT	G	A	0.301	1475	0.05319	0.042586068855084064	-0.03027869495596476	0.13665869495596478	1.249	0.212	1	0.7037137931034483	89
gvstd_lin	Vocabulary slope	Vocabulary	Slope	3	113858201	rs2134655	DRD3	T	C	0.252	1530	-0.05393	0.043703403565640196	-0.1395886709886548	0.03172867098865479	-1.234	0.2173	1	0.7037137931034483	89
gvstd_lin	Vocabulary slope	Vocabulary	Slope	11	113329774	rs7131056	DRD2	A	C	0.4325	1460	-0.04683	0.038766556291390725	-0.12281245033112581	0.029152450331125818	-1.208	0.2271	1	0.7037137931034483	89
gvstd_lin	Vocabulary slope	Vocabulary	Slope	9	136516575	rs72761131	DBH	A	G	0.1299	1417	-0.07194	0.05980049875311721	-0.1891489775561097	0.045268977556109716	-1.203	0.2293	1	0.7037137931034483	89
gvstd_lin	Vocabulary slope	Vocabulary	Slope	3	113899307	rs1503670	DRD3	A	G	0.3954	1530	0.04367	0.03844190140845071	-0.03167612676056339	0.11901612676056339	1.136	0.256	1	0.7539161290322581	89
gvstd_lin	Vocabulary slope	Vocabulary	Slope	22	19916818	rs5993876	COMT	G	C	0.3308	1475	0.04625	0.04125780553077609	-0.034615298840321135	0.12711529884032113	1.121	0.2626	1	0.7539161290322581	89
gvstd_lin	Vocabulary slope	Vocabulary	Slope	5	1438354	rs403636	DAT1	A	C	0.1523	1497	0.05503	0.051915094339622644	-0.046723584905660386	0.15678358490566038	1.06	0.2893	1	0.8046156250000001	89
gvstd_lin	Vocabulary slope	Vocabulary	Slope	5	1428111	rs10052016	DAT1	G	A	0.25	1480	0.04402	0.04408171440016022	-0.04238016022431403	0.13042016022431402	0.9986	0.3182	1	0.8562323529411765	89
gvstd_lin	Vocabulary slope	Vocabulary	Slope	22	19879637	rs3804047	COMT	G	A	0.2763	1475	0.04222	0.04307284227708631	-0.04220277086308916	0.12664277086308917	0.9802	0.3271	1	0.8562323529411765	89
gvstd_lin	Vocabulary slope	Vocabulary	Slope	17	37784464	rs1495099	PPP1R1B	C	G	0.2802	1529	-0.03722	0.041521642124051766	-0.11860241856314147	0.04416241856314146	-0.8964	0.3702	1	0.9342527777777778	89
gvstd_lin	Vocabulary slope	Vocabulary	Slope	22	20006558	rs2518830	COMT	G	A	0.3905	1466	-0.03566	0.040426255526584284	-0.1148954608321052	0.0435754608321052	-0.8821	0.3779	1	0.9342527777777778	89
gvstd_lin	Vocabulary slope	Vocabulary	Slope	5	174867169	rs12518222	DRD1	T	C	0.1416	1543	0.04698	0.055043936731107204	-0.06090611599297011	0.15486611599297012	0.8535	0.3935	1	0.94173125	89
gvstd_lin	Vocabulary slope	Vocabulary	Slope	11	113309869	rs11214606	DRD2	T	C	0.05274	1460	-0.07228	0.08625298329355609	-0.24133584725536994	0.09677584725536993	-0.838	0.4022	1	0.94173125	89
gvstd_lin	Vocabulary slope	Vocabulary	Slope	9	136512515	rs2797853	DBH	T	C	0.3314	1441	0.03158	0.04078522536484566	-0.0483590417150975	0.1115190417150975	0.7743	0.4389	1	0.94173125	89
gvstd_lin	Vocabulary slope	Vocabulary	Slope	5	1426267	rs72715534	DAT1	G	T	0.05251	1495	-0.0637	0.08560677328316088	-0.23148927563499533	0.10408927563499532	-0.7441	0.4569	1	0.94173125	89
gvstd_lin	Vocabulary slope	Vocabulary	Slope	5	174870150	rs4532	DRD1	C	T	0.3876	1543	-0.02741	0.03775482093663912	-0.10140944903581268	0.04658944903581268	-0.726	0.4679	1	0.94173125	89
gvstd_lin	Vocabulary slope	Vocabulary	Slope	7	50562608	rs4397355	DDC	G	A	0.309	1471	-0.0308	0.04346598927462603	-0.11599333897826702	0.054393338978267015	-0.7086	0.4787	1	0.94173125	89
gvstd_lin	Vocabulary slope	Vocabulary	Slope	11	113321211	rs55697087	DRD2	G	C	0.291	1457	-0.02864	0.04244220509780676	-0.11182672199170124	0.05454672199170124	-0.6748	0.4999	1	0.94173125	89
gvstd_lin	Vocabulary slope	Vocabulary	Slope	7	50632796	rs6593011	DDC	A	C	0.156	1490	0.03539	0.052836667661988655	-0.06816986861749777	0.13894986861749775	0.6698	0.5031	1	0.94173125	89
gvstd_lin	Vocabulary slope	Vocabulary	Slope	3	113917372	rs62268962	DRD3	T	A	0.2315	1529	-0.0293	0.04381636010168985	-0.11518006579931211	0.05658006579931211	-0.6687	0.5038	1	0.94173125	89
gvstd_lin	Vocabulary slope	Vocabulary	Slope	3	113862887	rs963468	DRD3	A	G	0.4007	1530	-0.02587	0.03925644916540212	-0.10281264036418816	0.051072640364188154	-0.659	0.51	1	0.94173125	89
gvstd_lin	Vocabulary slope	Vocabulary	Slope	7	50618876	rs4947644	DDC	C	T	0.4949	1479	-0.0241	0.038529176658673066	-0.0996171862509992	0.05141718625099921	-0.6255	0.5317	1	0.94173125	89
gvstd_lin	Vocabulary slope	Vocabulary	Slope	11	113319835	rs76581995	DRD2	A	C	0.05017	1445	0.05543	0.08944650637405195	-0.11988515249314183	0.23074515249314184	0.6197	0.5356	1	0.94173125	89
gvstd_lin	Vocabulary slope	Vocabulary	Slope	22	19889825	rs3788317	COMT	T	G	0.2075	1475	0.02932	0.04808922420862719	-0.0649348794489093	0.1235748794489093	0.6097	0.5422	1	0.94173125	89
gvstd_lin	Vocabulary slope	Vocabulary	Slope	5	1433401	rs4975646	DAT1	A	G	0.354	1497	-0.02386	0.03956226164815122	-0.10140203283037638	0.05368203283037639	-0.6031	0.5466	1	0.94173125	89
gvstd_lin	Vocabulary slope	Vocabulary	Slope	9	136519590	rs10761412	DBH	C	T	0.395	1438	-0.02212	0.03981281497480202	-0.10015311735061196	0.055913117350611954	-0.5556	0.5786	1	0.94173125	89
gvstd_lin	Vocabulary slope	Vocabulary	Slope	22	19914854	rs17210001	COMT	C	T	0.05864	1475	-0.04491	0.08347583643122676	-0.20852263940520446	0.11870263940520445	-0.538	0.5907	1	0.94173125	89
gvstd_lin	Vocabulary slope	Vocabulary	Slope	3	113903920	rs6804359	DRD3	C	A	0.07092	1530	-0.0391	0.07374575631837044	-0.18364168238400605	0.10544168238400606	-0.5302	0.5961	1	0.94173125	89
gvstd_lin	Vocabulary slope	Vocabulary	Slope	5	1437898	rs10036478	DAT1	C	T	0.3621	1479	0.02068	0.039518440665010514	-0.0567761437034206	0.09813614370342061	0.5233	0.6008	1	0.94173125	89
gvstd_lin	Vocabulary slope	Vocabulary	Slope	9	136502328	rs2519143	DBH	A	G	0.1933	1441	0.02485	0.05019188042819633	-0.0735260856392648	0.12322608563926479	0.4951	0.6206	1	0.94173125	89
gvstd_lin	Vocabulary slope	Vocabulary	Slope	22	19906511	rs11541479	COMT	A	G	0.1349	1475	0.02822	0.05702162052939987	-0.08354237623762376	0.13998237623762375	0.4949	0.6208	1	0.94173125	89
gvstd_lin	Vocabulary slope	Vocabulary	Slope	5	1435972	rs4975547	DAT1	A	G	0.2149	1473	-0.02324	0.04708265802269044	-0.11552200972447325	0.06904200972447326	-0.4936	0.6217	1	0.94173125	89
gvstd_lin	Vocabulary slope	Vocabulary	Slope	22	19952132	rs4646316	COMT	T	C	0.2434	1475	0.02164	0.04486833920796185	-0.06630194484760521	0.10958194484760522	0.4823	0.6297	1	0.94173125	89
gvstd_lin	Vocabulary slope	Vocabulary	Slope	5	1428883	rs365663	DAT1	G	A	0.4625	1480	0.01854	0.03895776423618408	-0.0578172179029208	0.0948972179029208	0.4759	0.6343	1	0.94173125	89
gvstd_lin	Vocabulary slope	Vocabulary	Slope	5	174867899	rs4867798	DRD1	C	T	0.3027	1543	-0.01945	0.04143587558585428	-0.10066431614827438	0.06176431614827439	-0.4694	0.6389	1	0.94173125	89
gvstd_lin	Vocabulary slope	Vocabulary	Slope	11	113281397	rs6276	DRD2	C	T	0.2806	1456	0.01946	0.043311818384153135	-0.06543116403294014	0.10435116403294015	0.4493	0.6533	1	0.94173125	89
gvstd_lin	Vocabulary slope	Vocabulary	Slope	11	113312139	rs11214607	DRD2	G	T	0.1655	1459	-0.02329	0.05279981863523011	-0.12677764452505103	0.08019764452505102	-0.4411	0.6592	1	0.94173125	89
gvstd_lin	Vocabulary slope	Vocabulary	Slope	11	2190951	rs6356	TH	T	C	0.3496	1559	0.01689	0.039315642458100555	-0.06016865921787709	0.0939486592178771	0.4296	0.6676	1	0.94173125	89
gvstd_lin	Vocabulary slope	Vocabulary	Slope	22	19906096	rs5993865	COMT	T	C	0.3504	1457	-0.01697	0.040754082612872236	-0.09684800192122958	0.06290800192122958	-0.4164	0.6772	1	0.94173125	89
gvstd_lin	Vocabulary slope	Vocabulary	Slope	7	50526620	rs138738170	DDC	T	C	0.09966	1485	0.02538	0.06576833376522415	-0.10352593417983934	0.15428593417983932	0.3859	0.6996	1	0.9538772151898735	89
gvstd_lin	Vocabulary slope	Vocabulary	Slope	22	19910716	rs7289747	COMT	C	A	0.06712	1475	-0.0277	0.07827069793727041	-0.18111056795705002	0.12571056795705002	-0.3539	0.7235	1	0.9538772151898735	89
gvstd_lin	Vocabulary slope	Vocabulary	Slope	7	50533539	rs11768267	DDC	G	A	0.4591	1490	0.01394	0.04064139941690961	-0.06571714285714285	0.09359714285714284	0.343	0.7316	1	0.9538772151898735	89
gvstd_lin	Vocabulary slope	Vocabulary	Slope	9	136504458	rs2519156	DBH	T	C	0.4892	1441	-0.01255	0.03963992419456728	-0.09024425142135187	0.06514425142135186	-0.3166	0.7516	1	0.9538772151898735	89
gvstd_lin	Vocabulary slope	Vocabulary	Slope	22	19952561	rs165774	COMT	A	G	0.3247	1475	0.01226	0.041321199865183685	-0.06872955173576001	0.09324955173576002	0.2967	0.7667	1	0.9538772151898735	89
gvstd_lin	Vocabulary slope	Vocabulary	Slope	5	1442521	rs2617605	DAT1	C	T	0.3794	1497	0.01053	0.03949737434358589	-0.06688485371342835	0.08794485371342835	0.2666	0.7898	1	0.9538772151898735	89
gvstd_lin	Vocabulary slope	Vocabulary	Slope	11	113283459	rs6277	DRD2	G	A	0.4431	1458	0.01013	0.03915732508697333	-0.06661835717046773	0.08687835717046773	0.2587	0.7959	1	0.9538772151898735	89
gvstd_lin	Vocabulary slope	Vocabulary	Slope	11	113286878	rs2440390	DRD2	T	C	0.1147	1460	0.01545	0.0603515625	-0.10283906249999998	0.13373906249999998	0.256	0.798	1	0.9538772151898735	89
gvstd_lin	Vocabulary slope	Vocabulary	Slope	22	19896571	rs5993864	COMT	C	T	0.468	1468	-0.009558	0.038571428571428576	-0.08515800000000001	0.06604200000000002	-0.2478	0.8043	1	0.9538772151898735	89
gvstd_lin	Vocabulary slope	Vocabulary	Slope	3	113899423	rs74988970	DRD3	C	T	0.05397	1510	0.02078	0.08464358452138493	-0.14512142566191447	0.18668142566191445	0.2455	0.8061	1	0.9538772151898735	89
gvstd_lin	Vocabulary slope	Vocabulary	Slope	22	19899886	rs2904563	COMT	G	A	0.1054	1475	0.01351	0.06228676809589672	-0.10857206546795757	0.13559206546795757	0.2169	0.8283	1	0.9538772151898735	89
gvstd_lin	Vocabulary slope	Vocabulary	Slope	11	113306765	rs4436578	DRD2	C	T	0.1185	1460	0.01192	0.05945137157107232	-0.10460468827930174	0.12844468827930172	0.2005	0.8411	1	0.9538772151898735	89
gvstd_lin	Vocabulary slope	Vocabulary	Slope	11	113345339	rs10789943	DRD2	A	G	0.148	1459	-0.01108	0.0555667001003009	-0.11999073219658976	0.09783073219658978	-0.1994	0.8419	1	0.9538772151898735	89
gvstd_lin	Vocabulary slope	Vocabulary	Slope	22	19921137	rs9605030	COMT	T	C	0.1441	1475	0.01102	0.056454918032786884	-0.0996316393442623	0.1216716393442623	0.1952	0.8452	1	0.9538772151898735	89
gvstd_lin	Vocabulary slope	Vocabulary	Slope	9	136518097	rs77905	DBH	A	G	0.4778	1441	-0.007508	0.03884117951370926	-0.08363671184687015	0.06862071184687014	-0.1933	0.8467	1	0.9538772151898735	89
gvstd_lin	Vocabulary slope	Vocabulary	Slope	22	19933687	rs9332325	COMT	T	C	0.2647	1475	-0.006915	0.04427016645326504	-0.09368452624839949	0.07985452624839948	-0.1562	0.8759	1	0.97443875	89
gvstd_lin	Vocabulary slope	Vocabulary	Slope	9	136509448	rs1611126	DBH	G	C	0.06836	1441	-0.008083	0.07618284637134778	-0.15740137888784167	0.14123537888784166	-0.1061	0.9155	1	0.9828142857142858	89
gvstd_lin	Vocabulary slope	Vocabulary	Slope	11	113324293	rs12805897	DRD2	A	G	0.07808	1460	0.006994	0.07298340811854326	-0.1360534799123448	0.1500414799123448	0.09583	0.9237	1	0.9828142857142858	89
gvstd_lin	Vocabulary slope	Vocabulary	Slope	22	19985507	rs2073745	COMT	A	G	0.4884	1471	0.003575	0.038943355119825704	-0.07275397603485838	0.07990397603485837	0.0918	0.9269	1	0.9828142857142858	89
gvstd_lin	Vocabulary slope	Vocabulary	Slope	5	1443199	rs6350	DAT1	A	G	0.06546	1497	0.007014	0.07717020574320607	-0.14423960325668392	0.1582676032566839	0.09089	0.9276	1	0.9828142857142858	89
gvstd_lin	Vocabulary slope	Vocabulary	Slope	22	19959473	rs165815	COMT	C	T	0.1315	1475	0.00312	0.057184750733137835	-0.10896211143695016	0.11520211143695015	0.05456	0.9565	1	0.987	89
gvstd_lin	Vocabulary slope	Vocabulary	Slope	11	2186335	rs2070762	TH	A	G	0.4965	1559	0.00161	0.03761682242990655	-0.07211897196261684	0.07533897196261684	0.0428	0.9659	1	0.987	89
gvstd_lin	Vocabulary slope	Vocabulary	Slope	22	19908219	rs1978058	COMT	T	C	0.3634	1475	0.001157	0.040984767977329084	-0.079173145235565	0.08148714523556501	0.02823	0.9775	1	0.987	89
gvstd_lin	Vocabulary slope	Vocabulary	Slope	11	113317973	rs4245146	DRD2	T	C	0.4748	1449	-8.426e-4	0.03920893438808749	-0.07769211140065146	0.07600691140065147	-0.02149	0.9829	1	0.987	89
gvstd_lin	Vocabulary slope	Vocabulary	Slope	5	1394522	rs27072	DAT1	T	C	0.1887	1497	8.01e-4	0.04905082669932639	-0.09533862033067972	0.09694062033067971	0.01633	0.987	1	0.987	89
gvstd_int	Vocabulary intercept	Vocabulary	Intercept	5	1401580	rs11133767	DAT1	T	C	0.3173	1497	0.07495	0.036740196078431375	0.0029392156862745045	0.1469607843137255	2.04	0.04151	1	0.8430277777777778	89
gvstd_int	Vocabulary intercept	Vocabulary	Intercept	3	113885135	rs11706283	DRD3	T	C	0.09477	1530	-0.1114	0.05612090680100755	-0.2213969773299748	-0.0014030226700252058	-1.985	0.04732	1	0.8430277777777778	89
gvstd_int	Vocabulary intercept	Vocabulary	Intercept	11	113329774	rs7131056	DRD2	A	C	0.4325	1460	-0.06746	0.0341742654508612	-0.13444156028368795	-4.784397163120624e-4	-1.974	0.04855	1	0.8430277777777778	89
gvstd_int	Vocabulary intercept	Vocabulary	Intercept	5	1412645	rs27048	DAT1	T	C	0.4656	1497	0.06752	0.0345017884517118	-1.0350536535512489e-4	0.13514350536535513	1.957	0.05058	1	0.8430277777777778	89
gvstd_int	Vocabulary intercept	Vocabulary	Intercept	7	50618876	rs4947644	DDC	C	T	0.4949	1479	-0.06317	0.03387131367292225	-0.1295577747989276	0.003217774798927611	-1.865	0.06237	1	0.8430277777777778	89
gvstd_int	Vocabulary intercept	Vocabulary	Intercept	5	1395077	rs40184	DAT1	T	C	0.4542	1497	0.05869	0.03462536873156342	-0.009175722713864291	0.12655572271386428	1.695	0.09022	1	0.8430277777777778	89
gvstd_int	Vocabulary intercept	Vocabulary	Intercept	5	1395794	rs10069463	DAT1	G	A	0.09057	1485	0.09637	0.06053391959798995	-0.022276482412060303	0.21501648241206028	1.592	0.1116	1	0.8430277777777778	89
gvstd_int	Vocabulary intercept	Vocabulary	Intercept	7	50533539	rs11768267	DDC	G	A	0.4591	1490	0.0566	0.035800126502213786	-0.013568247944339015	0.126768247944339	1.581	0.114	1	0.8430277777777778	89
gvstd_int	Vocabulary intercept	Vocabulary	Intercept	3	113903920	rs6804359	DRD3	C	A	0.07092	1530	-0.09949	0.06489889106327462	-0.22669182648401826	0.027711826484018265	-1.533	0.1255	1	0.8430277777777778	89
gvstd_int	Vocabulary intercept	Vocabulary	Intercept	9	136516575	rs72761131	DBH	A	G	0.1299	1417	-0.07579	0.052268965517241375	-0.1782371724137931	0.026657172413793104	-1.45	0.1473	1	0.8430277777777778	89
gvstd_int	Vocabulary intercept	Vocabulary	Intercept	11	113312139	rs11214607	DRD2	G	T	0.1655	1459	-0.06641	0.04657082748948107	-0.15768882187938288	0.0248688218793829	-1.426	0.1541	1	0.8430277777777778	89
gvstd_int	Vocabulary intercept	Vocabulary	Intercept	3	113878001	rs324031	DRD3	C	T	0.05141	1527	0.1071	0.07542253521126761	-0.04072816901408452	0.25492816901408455	1.42	0.1558	1	0.8430277777777778	89
gvstd_int	Vocabulary intercept	Vocabulary	Intercept	22	19910716	rs7289747	COMT	C	A	0.06712	1475	0.09689	0.06910841654778888	-0.03856249643366619	0.2323424964336662	1.402	0.1612	1	0.8430277777777778	89
gvstd_int	Vocabulary intercept	Vocabulary	Intercept	7	50615064	rs67275148	DDC	C	G	0.1312	1490	0.07032	0.050444763271162124	-0.02855173601147777	0.16919173601147774	1.394	0.1634	1	0.8430277777777778	89
gvstd_int	Vocabulary intercept	Vocabulary	Intercept	3	113868854	rs324035	DRD3	A	C	0.1751	1525	0.06014	0.043833819241982507	-0.025774285714285708	0.1460542857142857	1.372	0.1703	1	0.8430277777777778	89
gvstd_int	Vocabulary intercept	Vocabulary	Intercept	11	113324293	rs12805897	DRD2	A	G	0.07808	1460	0.08763	0.06438648052902278	-0.038567501836884635	0.21382750183688465	1.361	0.1737	1	0.8430277777777778	89
gvstd_int	Vocabulary intercept	Vocabulary	Intercept	7	50573333	rs7809758	DDC	G	A	0.3725	1490	0.04551	0.03460836501901141	-0.022322395437262367	0.11334239543726238	1.315	0.1886	1	0.8430277777777778	89
gvstd_int	Vocabulary intercept	Vocabulary	Intercept	3	113900740	rs75970639	DRD3	T	C	0.07353	1530	0.08246	0.06392248062015504	-0.042828062015503876	0.2077480620155039	1.29	0.1974	1	0.8430277777777778	89
gvstd_int	Vocabulary intercept	Vocabulary	Intercept	9	136509370	rs4531	DBH	T	G	0.08848	1441	-0.0731	0.06076475477971737	-0.19219891936824604	0.045998919368246044	-1.203	0.2293	1	0.8430277777777778	89
gvstd_int	Vocabulary intercept	Vocabulary	Intercept	22	19951897	rs4646315	COMT	C	G	0.1725	1449	-0.05426	0.04617872340425532	-0.14477029787234041	0.03625029787234042	-1.175	0.2402	1	0.8430277777777778	89
gvstd_int	Vocabulary intercept	Vocabulary	Intercept	5	1428883	rs365663	DAT1	G	A	0.4625	1480	0.04038	0.03472055030094583	-0.027672278589853813	0.10843227858985381	1.163	0.245	1	0.8430277777777778	89
gvstd_int	Vocabulary intercept	Vocabulary	Intercept	3	113862887	rs963468	DRD3	A	G	0.4007	1530	-0.03972	0.034569190600522194	-0.10747561357702351	0.028035613577023506	-1.149	0.2506	1	0.8430277777777778	89
gvstd_int	Vocabulary intercept	Vocabulary	Intercept	11	113309869	rs11214606	DRD2	T	C	0.05274	1460	-0.08737	0.07610627177700349	-0.23653829268292684	0.06179829268292683	-1.148	0.2512	1	0.8430277777777778	89
gvstd_int	Vocabulary intercept	Vocabulary	Intercept	11	113345339	rs10789943	DRD2	A	G	0.148	1459	0.05571	0.04899736147757256	-0.04032482849604222	0.15174482849604223	1.137	0.2558	1	0.8430277777777778	89
gvstd_int	Vocabulary intercept	Vocabulary	Intercept	22	19929027	rs13306278	COMT	T	C	0.1438	1471	0.05567	0.0497942754919499	-0.04192677996422181	0.1532667799642218	1.118	0.2637	1	0.8430277777777778	89
gvstd_int	Vocabulary intercept	Vocabulary	Intercept	9	136509448	rs1611126	DBH	G	C	0.06836	1441	0.07302	0.06662408759124087	-0.057563211678832105	0.2036032116788321	1.096	0.2734	1	0.8430277777777778	89
gvstd_int	Vocabulary intercept	Vocabulary	Intercept	22	19906511	rs11541479	COMT	A	G	0.1349	1475	0.05503	0.05039377289377289	-0.043741794871794866	0.15380179487179488	1.092	0.2748	1	0.8430277777777778	89
gvstd_int	Vocabulary intercept	Vocabulary	Intercept	5	1433401	rs4975646	DAT1	A	G	0.354	1497	-0.03737	0.03522148916116871	-0.10640411875589068	0.031664118755890674	-1.061	0.289	1	0.8430277777777778	89
gvstd_int	Vocabulary intercept	Vocabulary	Intercept	22	19956781	rs165599	COMT	G	A	0.301	1475	0.03964	0.03764482431149098	-0.03414385565052231	0.11342385565052232	1.053	0.2925	1	0.8430277777777778	89
gvstd_int	Vocabulary intercept	Vocabulary	Intercept	11	113286878	rs2440390	DRD2	T	C	0.1147	1460	0.05481	0.05326530612244898	-0.049589999999999995	0.15921	1.029	0.3036	1	0.8430277777777778	89
gvstd_int	Vocabulary intercept	Vocabulary	Intercept	5	174867899	rs4867798	DRD1	C	T	0.3027	1543	0.03766	0.03663424124513619	-0.03414311284046692	0.10946311284046692	1.028	0.3041	1	0.8430277777777778	89
gvstd_int	Vocabulary intercept	Vocabulary	Intercept	7	50596864	rs3735273	DDC	T	C	0.2326	1490	0.04187	0.04100881488736533	-0.038507277179236056	0.12224727717923606	1.021	0.3076	1	0.8430277777777778	89
gvstd_int	Vocabulary intercept	Vocabulary	Intercept	5	1437898	rs10036478	DAT1	C	T	0.3621	1479	0.03481	0.035044800161079234	-0.0338778083157153	0.10349780831571531	0.9933	0.3207	1	0.8430277777777778	89
gvstd_int	Vocabulary intercept	Vocabulary	Intercept	11	113320419	rs4245148	DRD2	T	C	0.1036	1453	-0.05434	0.055951400329489295	-0.164004744645799	0.05532474464579902	-0.9712	0.3316	1	0.8430277777777778	89
gvstd_int	Vocabulary intercept	Vocabulary	Intercept	5	1426267	rs72715534	DAT1	G	T	0.05251	1495	-0.07382	0.07618949323975642	-0.22315140674992257	0.07551140674992257	-0.9689	0.3328	1	0.8430277777777778	89
gvstd_int	Vocabulary intercept	Vocabulary	Intercept	5	1438354	rs403636	DAT1	A	C	0.1523	1497	0.04405	0.046241864371194624	-0.04658405416754146	0.13468405416754145	0.9526	0.341	1	0.8430277777777778	89
gvstd_int	Vocabulary intercept	Vocabulary	Intercept	7	50549859	rs17152020	DDC	A	T	0.2238	1490	0.03762	0.04093134588184093	-0.04260543792840822	0.11784543792840822	0.9191	0.3582	1	0.8452775	89
gvstd_int	Vocabulary intercept	Vocabulary	Intercept	22	19959473	rs165815	COMT	C	T	0.1315	1475	0.04566	0.05050884955752212	-0.05333734513274336	0.14465734513274336	0.904	0.3662	1	0.8452775	89
gvstd_int	Vocabulary intercept	Vocabulary	Intercept	5	1428111	rs10052016	DAT1	G	A	0.25	1480	0.03516	0.03928930606771706	-0.04184703989272544	0.11216703989272543	0.8949	0.371	1	0.8452775	89
gvstd_int	Vocabulary intercept	Vocabulary	Intercept	9	136504458	rs2519156	DBH	T	C	0.4892	1441	-0.03046	0.034676684881602915	-0.09842630236794171	0.03750630236794171	-0.8784	0.3799	1	0.8452775	89
gvstd_int	Vocabulary intercept	Vocabulary	Intercept	17	37784464	rs1495099	PPP1R1B	C	G	0.2802	1529	-0.0299	0.03659730722154223	-0.10163072215422277	0.041830722154222774	-0.817	0.4141	1	0.8889404761904761	89
gvstd_int	Vocabulary intercept	Vocabulary	Intercept	11	113281397	rs6276	DRD2	C	T	0.2806	1456	0.03091	0.038278637770897836	-0.04411613003095976	0.10593613003095975	0.8075	0.4195	1	0.8889404761904761	89
gvstd_int	Vocabulary intercept	Vocabulary	Intercept	5	1400750	rs28363151	DAT1	A	G	0.07755	1470	-0.05008	0.06535299491060942	-0.17817187002479445	0.07801187002479447	-0.7663	0.4436	1	0.89	89
gvstd_int	Vocabulary intercept	Vocabulary	Intercept	22	19985507	rs2073745	COMT	A	G	0.4884	1471	-0.02565	0.034974093264248704	-0.09419922279792745	0.042899222797927454	-0.7334	0.4634	1	0.89	89
gvstd_int	Vocabulary intercept	Vocabulary	Intercept	3	113917372	rs62268962	DRD3	T	A	0.2315	1529	-0.02723	0.03859126984126984	-0.1028688888888889	0.04840888888888889	-0.7056	0.4805	1	0.89	89
gvstd_int	Vocabulary intercept	Vocabulary	Intercept	22	19889825	rs3788317	COMT	T	G	0.2075	1475	0.029760000000000002	0.04248394004282655	-0.05350852248394004	0.11302852248394005	0.7005	0.4837	1	0.89	89
gvstd_int	Vocabulary intercept	Vocabulary	Intercept	22	19916818	rs5993876	COMT	G	C	0.3308	1475	0.0244	0.03646144650328751	-0.04706443514644351	0.09586443514644352	0.6692	0.5035	1	0.89	89
gvstd_int	Vocabulary intercept	Vocabulary	Intercept	5	174870150	rs4532	DRD1	C	T	0.3876	1543	-0.02153	0.03338502093347806	-0.08696464102961698	0.04390464102961699	-0.6449	0.5191	1	0.89	89
gvstd_int	Vocabulary intercept	Vocabulary	Intercept	7	50526620	rs138738170	DDC	T	C	0.09966	1485	-0.03718	0.05804839968774395	-0.15095486338797814	0.07659486338797813	-0.6405	0.522	1	0.89	89
gvstd_int	Vocabulary intercept	Vocabulary	Intercept	11	113317973	rs4245146	DRD2	T	C	0.4748	1449	0.02179	0.03467536600891152	-0.046173717377466575	0.08975371737746658	0.6284	0.5298	1	0.89	89
gvstd_int	Vocabulary intercept	Vocabulary	Intercept	5	1442521	rs2617605	DAT1	C	T	0.3794	1497	-0.02168	0.03517196625567814	-0.09061705386112916	0.04725705386112915	-0.6164	0.5377	1	0.89	89
gvstd_int	Vocabulary intercept	Vocabulary	Intercept	3	113899423	rs74988970	DRD3	C	T	0.05397	1510	0.04512	0.07443088089739361	-0.10076452655889148	0.19100452655889147	0.6062	0.5445	1	0.89	89
gvstd_int	Vocabulary intercept	Vocabulary	Intercept	3	113858201	rs2134655	DRD3	T	C	0.252	1530	0.02318	0.03850498338870432	-0.05228976744186046	0.09864976744186046	0.602	0.5472	1	0.89	89
gvstd_int	Vocabulary intercept	Vocabulary	Intercept	5	1435972	rs4975547	DAT1	A	G	0.2149	1473	0.02505	0.04173608797067644	-0.05675273242252582	0.10685273242252583	0.6002	0.5485	1	0.89	89
gvstd_int	Vocabulary intercept	Vocabulary	Intercept	9	136519590	rs10761412	DBH	C	T	0.395	1438	-0.02082	0.034821876567987964	-0.08907087807325641	0.0474308780732564	-0.5979	0.55	1	0.89	89
gvstd_int	Vocabulary intercept	Vocabulary	Intercept	22	19908219	rs1978058	COMT	T	C	0.3634	1475	0.02063	0.036212041425311564	-0.05034560119361067	0.09160560119361066	0.5697	0.569	1	0.9043035714285713	89
gvstd_int	Vocabulary intercept	Vocabulary	Intercept	5	1394522	rs27072	DAT1	T	C	0.1887	1497	-0.02386	0.04365965233302836	-0.1094329185727356	0.061712918572735594	-0.5465	0.5848	1	0.9067440677966101	89
gvstd_int	Vocabulary intercept	Vocabulary	Intercept	22	19952132	rs4646316	COMT	T	C	0.2434	1475	-0.0213	0.039650037230081904	-0.09901407297096053	0.05641407297096053	-0.5372	0.5912	1	0.9067440677966101	89
gvstd_int	Vocabulary intercept	Vocabulary	Intercept	11	113321211	rs55697087	DRD2	G	C	0.291	1457	0.01959	0.03746414228341939	-0.05383971887550201	0.093019718875502	0.5229	0.6011	1	0.9067440677966101	89
gvstd_int	Vocabulary intercept	Vocabulary	Intercept	22	20006558	rs2518830	COMT	G	A	0.3905	1466	-0.01814	0.03572976167027772	-0.08817033287374433	0.051890332873744324	-0.5077	0.6118	1	0.9075033333333334	89
gvstd_int	Vocabulary intercept	Vocabulary	Intercept	22	19906096	rs5993865	COMT	T	C	0.3504	1457	-0.01754	0.035832482124616954	-0.08777166496424924	0.052691664964249235	-0.4895	0.6245	1	0.9111557377049182	89
gvstd_int	Vocabulary intercept	Vocabulary	Intercept	11	113319835	rs76581995	DRD2	A	C	0.05017	1445	0.03688	0.07905680600214363	-0.1180713397642015	0.1918313397642015	0.4665	0.641	1	0.9154285714285715	89
gvstd_int	Vocabulary intercept	Vocabulary	Intercept	22	19914854	rs17210001	COMT	C	T	0.05864	1475	-0.03367	0.0737406920718353	-0.1782017564607972	0.11086175646079718	-0.4566	0.648	1	0.9154285714285715	89
gvstd_int	Vocabulary intercept	Vocabulary	Intercept	22	19952561	rs165774	COMT	A	G	0.3247	1475	0.01569	0.036505351326198227	-0.05586048859934853	0.08724048859934852	0.4298	0.6674	1	0.9163130434782609	89
gvstd_int	Vocabulary intercept	Vocabulary	Intercept	9	136518097	rs77905	DBH	A	G	0.4778	1441	-0.01424	0.03399379326808307	-0.08086783480544282	0.05238783480544282	-0.4189	0.6754	1	0.9163130434782609	89
gvstd_int	Vocabulary intercept	Vocabulary	Intercept	5	174867169	rs12518222	DRD1	T	C	0.1416	1543	0.02005	0.04868868382710053	-0.07537982030111703	0.11547982030111703	0.4118	0.6805	1	0.9163130434782609	89
gvstd_int	Vocabulary intercept	Vocabulary	Intercept	22	19899886	rs2904563	COMT	G	A	0.1054	1475	-0.0211	0.055033907146583204	-0.12896645800730308	0.08676645800730307	-0.3834	0.7015	1	0.9163130434782609	89
gvstd_int	Vocabulary intercept	Vocabulary	Intercept	11	113306765	rs4436578	DRD2	C	T	0.1185	1460	0.0199	0.05245123879810227	-0.08290442804428044	0.12270442804428044	0.3794	0.7044	1	0.9163130434782609	89
gvstd_int	Vocabulary intercept	Vocabulary	Intercept	3	113899307	rs1503670	DRD3	A	G	0.3954	1530	-0.01257	0.033844911147011304	-0.07890602584814216	0.05376602584814216	-0.3714	0.7104	1	0.9163130434782609	89
gvstd_int	Vocabulary intercept	Vocabulary	Intercept	22	19933687	rs9332325	COMT	T	C	0.2647	1475	-0.01374	0.03912300683371298	-0.09042109339407745	0.06294109339407744	-0.3512	0.7255	1	0.9193243589743589	89
gvstd_int	Vocabulary intercept	Vocabulary	Intercept	9	136512515	rs2797853	DBH	T	C	0.3314	1441	0.0119	0.03570357035703571	-0.05807899789978999	0.08187899789979	0.3333	0.739	1	0.9193243589743589	89
gvstd_int	Vocabulary intercept	Vocabulary	Intercept	22	19879637	rs3804047	COMT	G	A	0.2763	1475	0.01155	0.038068556361239285	-0.063064370468029	0.08616437046802901	0.3034	0.7616	1	0.9193243589743589	89
gvstd_int	Vocabulary intercept	Vocabulary	Intercept	22	19921137	rs9605030	COMT	T	C	0.1441	1475	-0.01418	0.04987689060851214	-0.11193870559268379	0.0835787055926838	-0.2843	0.7762	1	0.9193243589743589	89
gvstd_int	Vocabulary intercept	Vocabulary	Intercept	11	2190951	rs6356	TH	T	C	0.3496	1559	-0.009509	0.03479326747164289	-0.07770380424442005	0.05868580424442005	-0.2733	0.7846	1	0.9193243589743589	89
gvstd_int	Vocabulary intercept	Vocabulary	Intercept	22	19996570	rs877118	COMT	C	T	0.4003	1475	0.009497	0.03495399337504601	-0.059012827015090176	0.07800682701509018	0.2717	0.7859	1	0.9193243589743589	89
gvstd_int	Vocabulary intercept	Vocabulary	Intercept	9	136502328	rs2519143	DBH	A	G	0.1933	1441	0.0116	0.043922756531616806	-0.07448860280196894	0.09768860280196894	0.2641	0.7918	1	0.9193243589743589	89
gvstd_int	Vocabulary intercept	Vocabulary	Intercept	7	50632796	rs6593011	DDC	A	C	0.156	1490	0.01162	0.046591820368885324	-0.07969996792301523	0.10293996792301524	0.2494	0.8031	1	0.9193243589743589	89
gvstd_int	Vocabulary intercept	Vocabulary	Intercept	5	1443199	rs6350	DAT1	A	G	0.06546	1497	0.0169	0.06869918699186991	-0.11775040650406504	0.15155040650406504	0.246	0.8057	1	0.9193243589743589	89
gvstd_int	Vocabulary intercept	Vocabulary	Intercept	11	113283459	rs6277	DRD2	G	A	0.4431	1458	-0.006968	0.034529236868186326	-0.0746453042616452	0.0607093042616452	-0.2018	0.8401	1	0.9440209302325582	89
gvstd_int	Vocabulary intercept	Vocabulary	Intercept	9	136505241	rs1108581	DBH	G	A	0.1954	1441	-0.007365	0.04317116060961313	-0.09198047479484173	0.07725047479484173	-0.1706	0.8645	1	0.9440209302325582	89
gvstd_int	Vocabulary intercept	Vocabulary	Intercept	3	113902749	rs6787134	DRD3	G	T	0.1444	1530	-0.007589	0.04699071207430341	-0.09969079566563467	0.08451279566563467	-0.1615	0.8717	1	0.9440209302325582	89
gvstd_int	Vocabulary intercept	Vocabulary	Intercept	9	136503708	rs2005663	DBH	T	A	0.418	1421	-0.005569	0.034893483709273185	-0.07396022807017545	0.06282222807017544	-0.1596	0.8732	1	0.9440209302325582	89
gvstd_int	Vocabulary intercept	Vocabulary	Intercept	5	1411412	rs6347	DAT1	C	T	0.2685	1497	0.00464	0.03844241922120961	-0.07070714167357084	0.07998714167357085	0.1207	0.9039	1	0.9440209302325582	89
gvstd_int	Vocabulary intercept	Vocabulary	Intercept	7	50562608	rs4397355	DDC	G	A	0.309	1471	0.004536	0.038408128704487725	-0.07074393226079594	0.07981593226079593	0.1181	0.906	1	0.9440209302325582	89
gvstd_int	Vocabulary intercept	Vocabulary	Intercept	22	19896571	rs5993864	COMT	C	T	0.468	1468	0.003979	0.03409597257926307	-0.06284910625535561	0.0708071062553556	0.1167	0.9072	1	0.9440209302325582	89
gvstd_int	Vocabulary intercept	Vocabulary	Intercept	11	2186335	rs2070762	TH	A	G	0.4965	1559	0.003673	0.03330009066183137	-0.06159517769718948	0.06894117769718948	0.1103	0.9122	1	0.9440209302325582	89
gvstd_int	Vocabulary intercept	Vocabulary	Intercept	7	50567493	rs6951648	DDC	A	G	0.2054	1490	0.002569	0.04217698243309802	-0.08009788556887211	0.08523588556887211	0.06091	0.9514	1	0.9641	89
gvstd_int	Vocabulary intercept	Vocabulary	Intercept	22	19929551	rs3788319	COMT	A	G	0.4874	1463	-0.001998	0.03455551712210308	-0.06972681355932203	0.06573081355932203	-0.05782	0.9539	1	0.9641	89
gvstd_int	Vocabulary intercept	Vocabulary	Intercept	22	19951271	rs4680	COMT	G	A	0.4793	1475	-0.001517	0.03368865200977126	-0.06754675793915167	0.06451275793915166	-0.04503	0.9641	1	0.9641	89
