# Supplementary material for: Do common dopaminergic variants modulate processing speed in cognitive aging? A longitudinal candidate gene study
Source: PLoS One. 2026 Jul 17;21(7):e0353790. doi: 10.1371/journal.pone.0353790 (PMC13379125; doi:10.1371/journal.pone.0353790)
Supplement: S2 Dataset — Full additive single-SNP association results from the restricted clinical/lifestyle covariate sensitivity analysis for processing-speed slope and intercept outcomes. (CSV) [file pone.0353790.s017.csv]

phenotype_code	Outcome	Domain	Trajectory_parameter	Model	Chr	BP	SNP	Gene	Effect_allele	Other_allele	EAF	N	Beta	SE	L95	U95	Test_statistic	Raw_P	P_bonf	q_FDR	SNPs_tested
gsstd_lin	Processing speed slope sensitivity	Processing speed	Slope	Clinical/lifestyle sensitivity model	11	113324293	rs12805897	DRD2	A	G	0.07531	405	-0.556	0.2007945106536656	-0.9495572408811846	-0.16244275911881545	-2.769	0.005903	0.525367	0.3298933333333333	89
gsstd_lin	Processing speed slope sensitivity	Processing speed	Slope	Clinical/lifestyle sensitivity model	11	113345339	rs10789943	DRD2	A	G	0.1411	404	-0.4016	0.15137580098002262	-0.6982965699208443	-0.1049034300791557	-2.653	0.00831	0.73959	0.3298933333333333	89
gsstd_lin	Processing speed slope sensitivity	Processing speed	Slope	Clinical/lifestyle sensitivity model	3	113899423	rs74988970	DRD3	C	T	0.06619	423	-0.526	0.2061936495491964	-0.9301395531164249	-0.12186044688357511	-2.551	0.01112	0.98968	0.3298933333333333	89
gsstd_lin	Processing speed slope sensitivity	Processing speed	Slope	Clinical/lifestyle sensitivity model	11	113317973	rs4245146	DRD2	T	C	0.4963	401	0.2088	0.10669391926417987	-3.20081757792523e-4	0.41792008175779255	1.957	0.05115	1	0.8235923076923077	89
gsstd_lin	Processing speed slope sensitivity	Processing speed	Slope	Clinical/lifestyle sensitivity model	5	1394522	rs27072	DAT1	T	C	0.1817	421	-0.2571	0.1381515314347125	-0.5278770016120364	0.013677001612036499	-1.861	0.06356	1	0.8235923076923077	89
gsstd_lin	Processing speed slope sensitivity	Processing speed	Slope	Clinical/lifestyle sensitivity model	5	1412645	rs27048	DAT1	T	C	0.4656	421	-0.1876	0.10364640883977899	-0.3907469613259668	0.015546961325966835	-1.81	0.07107	1	0.8235923076923077	89
gsstd_lin	Processing speed slope sensitivity	Processing speed	Slope	Clinical/lifestyle sensitivity model	11	113319835	rs76581995	DRD2	A	C	0.04863	401	0.4393	0.2451450892857143	-0.041184374999999995	0.9197843750000001	1.792	0.07393	1	0.8235923076923077	89
gsstd_lin	Processing speed slope sensitivity	Processing speed	Slope	Clinical/lifestyle sensitivity model	7	50549859	rs17152020	DDC	A	T	0.2108	415	0.2183	0.13278588807785888	-0.0419603406326034	0.4785603406326034	1.644	0.1011	1	0.8235923076923077	89
gsstd_lin	Processing speed slope sensitivity	Processing speed	Slope	Clinical/lifestyle sensitivity model	5	1442521	rs2617605	DAT1	C	T	0.3741	421	-0.1657	0.10304726368159202	-0.36767263681592033	0.036272636815920356	-1.608	0.1086	1	0.8235923076923077	89
gsstd_lin	Processing speed slope sensitivity	Processing speed	Slope	Clinical/lifestyle sensitivity model	7	50562608	rs4397355	DDC	G	A	0.3064	408	0.1762	0.1183344526527871	-0.0557355271994627	0.40813552719946267	1.489	0.1373	1	0.8235923076923077	89
gsstd_lin	Processing speed slope sensitivity	Processing speed	Slope	Clinical/lifestyle sensitivity model	3	113917372	rs62268962	DRD3	T	A	0.2465	428	-0.1808	0.12224475997295468	-0.4203997295469912	0.0587997295469912	-1.479	0.14	1	0.8235923076923077	89
gsstd_lin	Processing speed slope sensitivity	Processing speed	Slope	Clinical/lifestyle sensitivity model	3	113900740	rs75970639	DRD3	T	C	0.0711	429	0.2909	0.19870218579234972	-0.09855628415300544	0.6803562841530054	1.464	0.1441	1	0.8235923076923077	89
gsstd_lin	Processing speed slope sensitivity	Processing speed	Slope	Clinical/lifestyle sensitivity model	11	113309869	rs11214606	DRD2	T	C	0.05185	405	-0.3382	0.23600837404047453	-0.80077641311933	0.12437641311933006	-1.433	0.1527	1	0.8235923076923077	89
gsstd_lin	Processing speed slope sensitivity	Processing speed	Slope	Clinical/lifestyle sensitivity model	5	1438354	rs403636	DAT1	A	C	0.1306	421	0.2032	0.14618705035971225	-0.08332661870503599	0.489726618705036	1.39	0.1653	1	0.8235923076923077	89
gsstd_lin	Processing speed slope sensitivity	Processing speed	Slope	Clinical/lifestyle sensitivity model	7	50533539	rs11768267	DDC	G	A	0.4386	415	0.1519	0.10983369486623283	-0.06337404193781634	0.36717404193781633	1.383	0.1675	1	0.8235923076923077	89
gsstd_lin	Processing speed slope sensitivity	Processing speed	Slope	Clinical/lifestyle sensitivity model	3	113899307	rs1503670	DRD3	A	G	0.3881	429	-0.1457	0.10689655172413792	-0.3552172413793103	0.06381724137931033	-1.363	0.1736	1	0.8235923076923077	89
gsstd_lin	Processing speed slope sensitivity	Processing speed	Slope	Clinical/lifestyle sensitivity model	5	174867169	rs12518222	DRD1	T	C	0.1442	430	-0.2001	0.14713235294117646	-0.4884794117647059	0.08827941176470588	-1.36	0.1746	1	0.8235923076923077	89
gsstd_lin	Processing speed slope sensitivity	Processing speed	Slope	Clinical/lifestyle sensitivity model	22	19959473	rs165815	COMT	C	T	0.1253	411	-0.2063	0.15534638554216867	-0.5107789156626507	0.0981789156626506	-1.328	0.1849	1	0.8235923076923077	89
gsstd_lin	Processing speed slope sensitivity	Processing speed	Slope	Clinical/lifestyle sensitivity model	5	1437898	rs10036478	DAT1	C	T	0.3642	416	0.1406	0.10832049306625578	-0.07170816640986133	0.35290816640986133	1.298	0.1952	1	0.8235923076923077	89
gsstd_lin	Processing speed slope sensitivity	Processing speed	Slope	Clinical/lifestyle sensitivity model	22	19899886	rs2904563	COMT	G	A	0.09611	411	0.2189	0.16903474903474905	-0.11240810810810811	0.5502081081081082	1.295	0.196	1	0.8235923076923077	89
gsstd_lin	Processing speed slope sensitivity	Processing speed	Slope	Clinical/lifestyle sensitivity model	11	2186335	rs2070762	TH	A	G	0.4862	434	0.1217	0.0968178202068417	-0.06806292760540972	0.3114629276054097	1.257	0.2095	1	0.8235923076923077	89
gsstd_lin	Processing speed slope sensitivity	Processing speed	Slope	Clinical/lifestyle sensitivity model	5	1428111	rs10052016	DAT1	G	A	0.2589	419	-0.1439	0.11604838709677419	-0.3713548387096774	0.08355483870967739	-1.24	0.2157	1	0.8235923076923077	89
gsstd_lin	Processing speed slope sensitivity	Processing speed	Slope	Clinical/lifestyle sensitivity model	3	113862887	rs963468	DRD3	A	G	0.3951	429	0.1318	0.10680713128038898	-0.07754197730956239	0.3411419773095624	1.234	0.2178	1	0.8235923076923077	89
gsstd_lin	Processing speed slope sensitivity	Processing speed	Slope	Clinical/lifestyle sensitivity model	22	19910716	rs7289747	COMT	C	A	0.06326	411	-0.2781	0.22983471074380168	-0.7285760330578512	0.17237603305785126	-1.21	0.2269	1	0.8235923076923077	89
gsstd_lin	Processing speed slope sensitivity	Processing speed	Slope	Clinical/lifestyle sensitivity model	9	136503708	rs2005663	DBH	T	A	0.4427	393	-0.1284	0.10789915966386554	-0.3398823529411764	0.08308235294117647	-1.19	0.2349	1	0.8235923076923077	89
gsstd_lin	Processing speed slope sensitivity	Processing speed	Slope	Clinical/lifestyle sensitivity model	5	174870150	rs4532	DRD1	C	T	0.3756	430	-0.1187	0.10102127659574468	-0.3167017021276596	0.07930170212765958	-1.175	0.2406	1	0.8235923076923077	89
gsstd_lin	Processing speed slope sensitivity	Processing speed	Slope	Clinical/lifestyle sensitivity model	5	1428883	rs365663	DAT1	G	A	0.4976	419	-0.1058	0.10212355212355212	-0.30596216216216215	0.09436216216216214	-1.036	0.3009	1	0.9070822580645161	89
gsstd_lin	Processing speed slope sensitivity	Processing speed	Slope	Clinical/lifestyle sensitivity model	7	50526620	rs138738170	DDC	T	C	0.1108	415	0.171	0.16797642436149313	-0.1582337917485265	0.5002337917485266	1.018	0.3092	1	0.9070822580645161	89
gsstd_lin	Processing speed slope sensitivity	Processing speed	Slope	Clinical/lifestyle sensitivity model	9	136509448	rs1611126	DBH	G	C	0.0825	400	0.1895	0.19242485783915517	-0.1876527213647441	0.5666527213647441	0.9848	0.3254	1	0.9070822580645161	89
gsstd_lin	Processing speed slope sensitivity	Processing speed	Slope	Clinical/lifestyle sensitivity model	5	1395794	rs10069463	DAT1	G	A	0.09785	419	-0.1719	0.17699752883031303	-0.5188151565074135	0.1750151565074135	-0.9712	0.332	1	0.9070822580645161	89
gsstd_lin	Processing speed slope sensitivity	Processing speed	Slope	Clinical/lifestyle sensitivity model	11	113320419	rs4245148	DRD2	T	C	0.1147	401	0.1611	0.16718555417185554	-0.16658368617683686	0.4887836861768369	0.9636	0.3359	1	0.9070822580645161	89
gsstd_lin	Processing speed slope sensitivity	Processing speed	Slope	Clinical/lifestyle sensitivity model	22	19952132	rs4646316	COMT	T	C	0.247	411	-0.1152	0.12309007372582541	-0.35645654450261777	0.1260565445026178	-0.9359	0.3499	1	0.9070822580645161	89
gsstd_lin	Processing speed slope sensitivity	Processing speed	Slope	Clinical/lifestyle sensitivity model	3	113868854	rs324035	DRD3	A	C	0.1694	428	-0.128	0.1396769969445657	-0.4017669140113488	0.14576691401134878	-0.9164	0.36	1	0.9070822580645161	89
gsstd_lin	Processing speed slope sensitivity	Processing speed	Slope	Clinical/lifestyle sensitivity model	9	136516575	rs72761131	DBH	A	G	0.1294	394	0.1496	0.16559663493469118	-0.17496940447199472	0.47416940447199474	0.9034	0.3669	1	0.9070822580645161	89
gsstd_lin	Processing speed slope sensitivity	Processing speed	Slope	Clinical/lifestyle sensitivity model	11	113286878	rs2440390	DRD2	T	C	0.1235	405	0.1405	0.15814948221521838	-0.16947298514182801	0.45047298514182804	0.8884	0.3749	1	0.9070822580645161	89
gsstd_lin	Processing speed slope sensitivity	Processing speed	Slope	Clinical/lifestyle sensitivity model	22	19916818	rs5993876	COMT	G	C	0.3321	411	-0.0961	0.1124239588207768	-0.3164509592887225	0.12425095928872253	-0.8548	0.3932	1	0.9070822580645161	89
gsstd_lin	Processing speed slope sensitivity	Processing speed	Slope	Clinical/lifestyle sensitivity model	9	136502328	rs2519143	DBH	A	G	0.2038	400	-0.1122	0.1325771003190358	-0.3720511166253102	0.1476511166253102	-0.8463	0.3979	1	0.9070822580645161	89
gsstd_lin	Processing speed slope sensitivity	Processing speed	Slope	Clinical/lifestyle sensitivity model	5	1400750	rs28363151	DAT1	A	G	0.07536	418	0.1683	0.2014844965880522	-0.22660961331258228	0.5632096133125823	0.8353	0.4041	1	0.9070822580645161	89
gsstd_lin	Processing speed slope sensitivity	Processing speed	Slope	Clinical/lifestyle sensitivity model	5	1401580	rs11133767	DAT1	T	C	0.3183	421	0.09325	0.1120658574690542	-0.12639908063934624	0.31289908063934624	0.8321	0.4059	1	0.9070822580645161	89
gsstd_lin	Processing speed slope sensitivity	Processing speed	Slope	Clinical/lifestyle sensitivity model	22	20006558	rs2518830	COMT	G	A	0.4232	410	-0.0899	0.11206681625529792	-0.3095509598603839	0.12975095986038393	-0.8022	0.4229	1	0.9070822580645161	89
gsstd_lin	Processing speed slope sensitivity	Processing speed	Slope	Clinical/lifestyle sensitivity model	9	136519590	rs10761412	DBH	C	T	0.3778	397	0.08581	0.10834595959595959	-0.1265480808080808	0.29816808080808077	0.792	0.4289	1	0.9070822580645161	89
gsstd_lin	Processing speed slope sensitivity	Processing speed	Slope	Clinical/lifestyle sensitivity model	7	50618876	rs4947644	DDC	T	C	0.4758	414	-0.0813	0.10449871465295629	-0.2861174807197943	0.12351748071979433	-0.778	0.4371	1	0.9070822580645161	89
gsstd_lin	Processing speed slope sensitivity	Processing speed	Slope	Clinical/lifestyle sensitivity model	9	136504458	rs2519156	DBH	C	T	0.4888	400	0.08237	0.10768727938292587	-0.1286970675905347	0.2934370675905347	0.7649	0.4448	1	0.9070822580645161	89
gsstd_lin	Processing speed slope sensitivity	Processing speed	Slope	Clinical/lifestyle sensitivity model	7	50615064	rs67275148	DDC	C	G	0.1133	415	0.1265	0.17213226289291061	-0.21087923527010477	0.4638792352701048	0.7349	0.4628	1	0.9070822580645161	89
gsstd_lin	Processing speed slope sensitivity	Processing speed	Slope	Clinical/lifestyle sensitivity model	22	19889825	rs3788317	COMT	T	G	0.1934	411	0.09657	0.1387300675190346	-0.17534093233730785	0.36848093233730783	0.6961	0.4868	1	0.9070822580645161	89
gsstd_lin	Processing speed slope sensitivity	Processing speed	Slope	Clinical/lifestyle sensitivity model	5	1411412	rs6347	DAT1	C	T	0.2637	421	0.0813	0.11765557163531115	-0.14930492040520987	0.31190492040520984	0.691	0.49	1	0.9070822580645161	89
gsstd_lin	Processing speed slope sensitivity	Processing speed	Slope	Clinical/lifestyle sensitivity model	22	19879637	rs3804047	COMT	G	A	0.2701	411	-0.08067	0.118859584499779	-0.31363478561956687	0.15229478561956683	-0.6787	0.4978	1	0.9070822580645161	89
gsstd_lin	Processing speed slope sensitivity	Processing speed	Slope	Clinical/lifestyle sensitivity model	9	136512515	rs2797853	DBH	T	C	0.32	400	-0.07493	0.11446684998472349	-0.299285025970058	0.14942502597005805	-0.6546	0.5132	1	0.9070822580645161	89
gsstd_lin	Processing speed slope sensitivity	Processing speed	Slope	Clinical/lifestyle sensitivity model	3	113902749	rs6787134	DRD3	G	T	0.1317	429	0.1008	0.15429358640746976	-0.20161542935864074	0.40321542935864074	0.6533	0.514	1	0.9070822580645161	89
gsstd_lin	Processing speed slope sensitivity	Processing speed	Slope	Clinical/lifestyle sensitivity model	3	113903920	rs6804359	DRD3	C	A	0.06061	429	-0.1353	0.20892526250772084	-0.5447935145151328	0.27419351451513285	-0.6476	0.5176	1	0.9070822580645161	89
gsstd_lin	Processing speed slope sensitivity	Processing speed	Slope	Clinical/lifestyle sensitivity model	22	19896571	rs5993864	COMT	C	T	0.4694	409	-0.06582	0.10352312047813778	-0.26872531613715006	0.13708531613715003	-0.6358	0.5253	1	0.9070822580645161	89
gsstd_lin	Processing speed slope sensitivity	Processing speed	Slope	Clinical/lifestyle sensitivity model	22	19929551	rs3788319	COMT	A	G	0.4988	409	0.06714	0.10846526655896609	-0.1454519224555735	0.27973192245557355	0.619	0.5363	1	0.9070822580645161	89
gsstd_lin	Processing speed slope sensitivity	Processing speed	Slope	Clinical/lifestyle sensitivity model	11	113321211	rs55697087	DRD2	G	C	0.2901	405	-0.06849	0.11622263702698114	-0.29628636857288304	0.15930636857288305	-0.5893	0.556	1	0.9070822580645161	89
gsstd_lin	Processing speed slope sensitivity	Processing speed	Slope	Clinical/lifestyle sensitivity model	9	136505241	rs1108581	DBH	G	A	0.21	400	0.07754	0.13196051735874745	-0.18110261402314498	0.336182614023145	0.5876	0.5571	1	0.9070822580645161	89
gsstd_lin	Processing speed slope sensitivity	Processing speed	Slope	Clinical/lifestyle sensitivity model	5	1443199	rs6350	DAT1	A	G	0.07601	421	-0.1043	0.19300518134715028	-0.48259015544041456	0.27399015544041455	-0.5404	0.5892	1	0.9070822580645161	89
gsstd_lin	Processing speed slope sensitivity	Processing speed	Slope	Clinical/lifestyle sensitivity model	11	113281397	rs6276	DRD2	C	T	0.2958	404	0.0638	0.11896326682826776	-0.16936800298340482	0.2969680029834048	0.5363	0.592	1	0.9070822580645161	89
gsstd_lin	Processing speed slope sensitivity	Processing speed	Slope	Clinical/lifestyle sensitivity model	22	19956781	rs165599	COMT	G	A	0.292	411	-0.06002	0.11384673748103186	-0.28315960546282243	0.16311960546282245	-0.5272	0.5984	1	0.9070822580645161	89
gsstd_lin	Processing speed slope sensitivity	Processing speed	Slope	Clinical/lifestyle sensitivity model	17	37784464	rs1495099	PPP1R1B	C	G	0.2722	428	0.05742	0.11332149200710478	-0.16469012433392538	0.2795301243339254	0.5067	0.6126	1	0.9070822580645161	89
gsstd_lin	Processing speed slope sensitivity	Processing speed	Slope	Clinical/lifestyle sensitivity model	22	19921137	rs9605030	COMT	T	C	0.1545	411	-0.07134	0.14447144592952613	-0.3545040340218712	0.21182403402187117	-0.4938	0.6217	1	0.9070822580645161	89
gsstd_lin	Processing speed slope sensitivity	Processing speed	Slope	Clinical/lifestyle sensitivity model	22	19929027	rs13306278	COMT	T	C	0.1348	408	-0.07763	0.15969965027772065	-0.3906413145443325	0.23538131454433245	-0.4861	0.6272	1	0.9070822580645161	89
gsstd_lin	Processing speed slope sensitivity	Processing speed	Slope	Clinical/lifestyle sensitivity model	22	19952561	rs165774	COMT	A	G	0.3285	411	0.05262	0.1086965502995249	-0.16042523858706878	0.2656652385870688	0.4841	0.6286	1	0.9070822580645161	89
gsstd_lin	Processing speed slope sensitivity	Processing speed	Slope	Clinical/lifestyle sensitivity model	7	50632796	rs6593011	DDC	A	C	0.1422	415	0.07073	0.14753858990404672	-0.21844563621193158	0.3599056362119316	0.4794	0.6319	1	0.9070822580645161	89
gsstd_lin	Processing speed slope sensitivity	Processing speed	Slope	Clinical/lifestyle sensitivity model	11	113283459	rs6277	DRD2	G	A	0.4617	405	0.04925	0.10623382226056946	-0.15896829163071613	0.25746829163071616	0.4636	0.6432	1	0.9086476190476191	89
gsstd_lin	Processing speed slope sensitivity	Processing speed	Slope	Clinical/lifestyle sensitivity model	9	136509370	rs4531	DBH	T	G	0.0875	400	0.08168	0.18471279963817278	-0.28035708729081865	0.4437170872908186	0.4422	0.6586	1	0.9158656249999999	89
gsstd_lin	Processing speed slope sensitivity	Processing speed	Slope	Clinical/lifestyle sensitivity model	7	50573333	rs7809758	DDC	G	A	0.3494	415	0.04347	0.11044207317073171	-0.17299646341463412	0.2599364634146341	0.3936	0.6941	1	0.9424701492537314	89
gsstd_lin	Processing speed slope sensitivity	Processing speed	Slope	Clinical/lifestyle sensitivity model	11	113306765	rs4436578	DRD2	C	T	0.1259	405	0.05863	0.15300104384133612	-0.24125204592901878	0.3585120459290188	0.3832	0.7018	1	0.9424701492537314	89
gsstd_lin	Processing speed slope sensitivity	Processing speed	Slope	Clinical/lifestyle sensitivity model	9	136518097	rs77905	DBH	A	G	0.4862	400	-0.03978	0.10670600858369099	-0.24892377682403435	0.16936377682403433	-0.3728	0.7095	1	0.9424701492537314	89
gsstd_lin	Processing speed slope sensitivity	Processing speed	Slope	Clinical/lifestyle sensitivity model	22	19906096	rs5993865	COMT	T	C	0.3605	405	0.03806	0.10905444126074498	-0.17568670487106014	0.25180670487106016	0.349	0.7273	1	0.9519073529411765	89
gsstd_lin	Processing speed slope sensitivity	Processing speed	Slope	Clinical/lifestyle sensitivity model	5	1435972	rs4975547	DAT1	A	G	0.2373	413	0.0381	0.11781076066790352	-0.1928090909090909	0.2690090909090909	0.3234	0.7466	1	0.9630057971014493	89
gsstd_lin	Processing speed slope sensitivity	Processing speed	Slope	Clinical/lifestyle sensitivity model	11	113329774	rs7131056	DRD2	A	C	0.4333	405	-0.02603	0.10529935275080907	-0.23241673139158575	0.18035673139158576	-0.2472	0.8049	1	0.9960755813953489	89
gsstd_lin	Processing speed slope sensitivity	Processing speed	Slope	Clinical/lifestyle sensitivity model	22	19914854	rs17210001	COMT	C	T	0.05961	411	-0.05093	0.22327926348092944	-0.48855735642262166	0.3866973564226217	-0.2281	0.8197	1	0.9960755813953489	89
gsstd_lin	Processing speed slope sensitivity	Processing speed	Slope	Clinical/lifestyle sensitivity model	22	19951271	rs4680	COMT	G	A	0.4805	411	-0.02169	0.10279620853080569	-0.22317056872037916	0.17979056872037913	-0.211	0.833	1	0.9960755813953489	89
gsstd_lin	Processing speed slope sensitivity	Processing speed	Slope	Clinical/lifestyle sensitivity model	22	19951897	rs4646315	COMT	C	G	0.1746	401	0.02884	0.14362549800796812	-0.25266597609561753	0.3103459760956175	0.2008	0.8409	1	0.9960755813953489	89
gsstd_lin	Processing speed slope sensitivity	Processing speed	Slope	Clinical/lifestyle sensitivity model	3	113885135	rs11706283	DRD3	T	C	0.08974	429	0.03502	0.17903885480572598	-0.31589615541922295	0.38593615541922294	0.1956	0.845	1	0.9960755813953489	89
gsstd_lin	Processing speed slope sensitivity	Processing speed	Slope	Clinical/lifestyle sensitivity model	5	174867899	rs4867798	DRD1	C	T	0.3	430	-0.01919	0.11368483412322274	-0.24201227488151655	0.20363227488151658	-0.1688	0.866	1	0.9960755813953489	89
gsstd_lin	Processing speed slope sensitivity	Processing speed	Slope	Clinical/lifestyle sensitivity model	22	19985507	rs2073745	COMT	G	A	0.4891	411	0.01593	0.1127388535031847	-0.20503815286624202	0.23689815286624202	0.1413	0.8877	1	0.9960755813953489	89
gsstd_lin	Processing speed slope sensitivity	Processing speed	Slope	Clinical/lifestyle sensitivity model	22	19933687	rs9332325	COMT	T	C	0.2494	411	-0.01479	0.12103109656301145	-0.2520109492635024	0.22243094926350243	-0.1222	0.9028	1	0.9960755813953489	89
gsstd_lin	Processing speed slope sensitivity	Processing speed	Slope	Clinical/lifestyle sensitivity model	11	2190951	rs6356	TH	T	C	0.356	434	-0.01289	0.10600328947368422	-0.22065644736842108	0.19487644736842105	-0.1216	0.9033	1	0.9960755813953489	89
gsstd_lin	Processing speed slope sensitivity	Processing speed	Slope	Clinical/lifestyle sensitivity model	7	50567493	rs6951648	DDC	A	G	0.2012	415	0.01367	0.13194980694980696	-0.24495162162162162	0.2722916216216216	0.1036	0.9175	1	0.9960755813953489	89
gsstd_lin	Processing speed slope sensitivity	Processing speed	Slope	Clinical/lifestyle sensitivity model	22	19996570	rs877118	COMT	C	T	0.3881	411	-0.01015	0.11086837793555433	-0.22745202075368648	0.2071520207536865	-0.09155	0.9271	1	0.9960755813953489	89
gsstd_lin	Processing speed slope sensitivity	Processing speed	Slope	Clinical/lifestyle sensitivity model	22	19908219	rs1978058	COMT	T	C	0.3479	411	-0.009717	0.10676848697945282	-0.21898323447972753	0.19954923447972753	-0.09101	0.9275	1	0.9960755813953489	89
gsstd_lin	Processing speed slope sensitivity	Processing speed	Slope	Clinical/lifestyle sensitivity model	5	1433401	rs4975646	DAT1	A	G	0.3409	421	0.009012	0.107979870596693	-0.2026285463695183	0.22065254636951828	0.08346	0.9335	1	0.9960755813953489	89
gsstd_lin	Processing speed slope sensitivity	Processing speed	Slope	Clinical/lifestyle sensitivity model	3	113858201	rs2134655	DRD3	T	C	0.2599	429	-0.008992	0.12115332794395042	-0.24645252277014282	0.22846852277014282	-0.07422	0.9409	1	0.9960755813953489	89
gsstd_lin	Processing speed slope sensitivity	Processing speed	Slope	Clinical/lifestyle sensitivity model	7	50596864	rs3735273	DDC	T	C	0.2253	415	-0.008328	0.12671941570298234	-0.25669805477784535	0.24004205477784538	-0.06572	0.9476	1	0.9960755813953489	89
gsstd_lin	Processing speed slope sensitivity	Processing speed	Slope	Clinical/lifestyle sensitivity model	3	113878001	rs324031	DRD3	C	T	0.05386	427	0.01342	0.23506743737957608	-0.4473121772639691	0.4741521772639691	0.05709	0.9545	1	0.9960755813953489	89
gsstd_lin	Processing speed slope sensitivity	Processing speed	Slope	Clinical/lifestyle sensitivity model	11	113312139	rs11214607	DRD2	G	T	0.1679	405	-0.006865	0.14581563296516567	-0.29266364061172473	0.2789336406117247	-0.04708	0.9625	1	0.9960755813953489	89
gsstd_lin	Processing speed slope sensitivity	Processing speed	Slope	Clinical/lifestyle sensitivity model	22	19906511	rs11541479	COMT	A	G	0.1314	411	-0.004869	0.16101190476190477	-0.32045233333333334	0.3107143333333333	-0.03024	0.9759	1	0.9983344827586207	89
gsstd_lin	Processing speed slope sensitivity	Processing speed	Slope	Clinical/lifestyle sensitivity model	5	1395077	rs40184	DAT1	T	C	0.443	421	-8.976e-4	0.10769046190761847	-0.2119709053389322	0.2101757053389322	-0.008335	0.9934	1	0.9993	89
gsstd_lin	Processing speed slope sensitivity	Processing speed	Slope	Clinical/lifestyle sensitivity model	5	1426267	rs72715534	DAT1	G	T	0.05344	421	-1.91e-4	0.23295523844371266	-0.4567832673496768	0.4564012673496768	-8.199e-4	0.9993	1	0.9993	89
gsstd_int	Processing speed intercept sensitivity	Processing speed	Intercept	Clinical/lifestyle sensitivity model	22	19952132	rs4646316	COMT	T	C	0.247	411	-0.1687	0.07879495562821111	-0.32313811303129375	-0.014261886968706228	-2.141	0.03293	1	0.9893283950617283	89
gsstd_int	Processing speed intercept sensitivity	Processing speed	Intercept	Clinical/lifestyle sensitivity model	9	136518097	rs77905	DBH	A	G	0.4862	400	-0.1405	0.06751561749159059	-0.27283061028351757	-0.008169389716482456	-2.081	0.03813	1	0.9893283950617283	89
gsstd_int	Processing speed intercept sensitivity	Processing speed	Intercept	Clinical/lifestyle sensitivity model	7	50549859	rs17152020	DDC	A	T	0.2108	415	0.1733	0.0852015732546706	0.00630491642084563	0.3402950835791544	2.034	0.04267	1	0.9893283950617283	89
gsstd_int	Processing speed intercept sensitivity	Processing speed	Intercept	Clinical/lifestyle sensitivity model	3	113885135	rs11706283	DRD3	T	C	0.08974	429	-0.2049	0.11389660922734852	-0.4281373540856031	0.018337354085603108	-1.799	0.07273	1	0.9893283950617283	89
gsstd_int	Processing speed intercept sensitivity	Processing speed	Intercept	Clinical/lifestyle sensitivity model	9	136519590	rs10761412	DBH	C	T	0.3778	397	0.1227	0.06897133220910624	-0.012483811129848227	0.25788381112984826	1.779	0.07604	1	0.9893283950617283	89
gsstd_int	Processing speed intercept sensitivity	Processing speed	Intercept	Clinical/lifestyle sensitivity model	11	113312139	rs11214607	DRD2	G	T	0.1679	405	-0.1604	0.09118817509948834	-0.33912882319499715	0.01832882319499715	-1.759	0.07946	1	0.9893283950617283	89
gsstd_int	Processing speed intercept sensitivity	Processing speed	Intercept	Clinical/lifestyle sensitivity model	5	1428111	rs10052016	DAT1	G	A	0.2589	419	-0.1252	0.07465712581991651	-0.2715279666070364	0.021127966607036364	-1.677	0.09433	1	0.9893283950617283	89
gsstd_int	Processing speed intercept sensitivity	Processing speed	Intercept	Clinical/lifestyle sensitivity model	22	19910716	rs7289747	COMT	C	A	0.06326	411	0.2389	0.1476514215080346	-0.05049678615574782	0.5282967861557478	1.618	0.1065	1	0.9893283950617283	89
gsstd_int	Processing speed intercept sensitivity	Processing speed	Intercept	Clinical/lifestyle sensitivity model	22	19956781	rs165599	COMT	G	A	0.292	411	0.1176	0.07304347826086956	-0.025565217391304337	0.2607652173913043	1.61	0.1082	1	0.9893283950617283	89
gsstd_int	Processing speed intercept sensitivity	Processing speed	Intercept	Clinical/lifestyle sensitivity model	9	136512515	rs2797853	DBH	T	C	0.32	400	-0.1104	0.07267939433838051	-0.2528516129032258	0.03205161290322581	-1.519	0.1296	1	0.9893283950617283	89
gsstd_int	Processing speed intercept sensitivity	Processing speed	Intercept	Clinical/lifestyle sensitivity model	11	113317973	rs4245146	DRD2	T	C	0.4963	401	0.09646	0.06717270194986073	-0.03519849582172703	0.22811849582172705	1.436	0.1518	1	0.9893283950617283	89
gsstd_int	Processing speed intercept sensitivity	Processing speed	Intercept	Clinical/lifestyle sensitivity model	5	1428883	rs365663	DAT1	G	A	0.4976	419	-0.093410000000000007	0.0657353976073188	-0.22225137931034483	0.03543137931034483	-1.421	0.1562	1	0.9893283950617283	89
gsstd_int	Processing speed intercept sensitivity	Processing speed	Intercept	Clinical/lifestyle sensitivity model	7	50615064	rs67275148	DDC	C	G	0.1133	415	0.1554	0.11044776119402985	-0.06107761194029851	0.37187761194029856	1.407	0.1603	1	0.9893283950617283	89
gsstd_int	Processing speed intercept sensitivity	Processing speed	Intercept	Clinical/lifestyle sensitivity model	7	50573333	rs7809758	DDC	G	A	0.3494	415	0.093	0.07083015993907084	-0.04582711348057883	0.23182711348057883	1.313	0.1901	1	0.9893283950617283	89
gsstd_int	Processing speed intercept sensitivity	Processing speed	Intercept	Clinical/lifestyle sensitivity model	9	136505241	rs1108581	DBH	G	A	0.21	400	0.1073	0.083828125	-0.05700312499999999	0.271603125	1.28	0.2013	1	0.9893283950617283	89
gsstd_int	Processing speed intercept sensitivity	Processing speed	Intercept	Clinical/lifestyle sensitivity model	22	19929027	rs13306278	COMT	T	C	0.1348	408	0.1263	0.10226720647773278	-0.07414372469635624	0.32674372469635626	1.235	0.2177	1	0.9893283950617283	89
gsstd_int	Processing speed intercept sensitivity	Processing speed	Intercept	Clinical/lifestyle sensitivity model	11	113329774	rs7131056	DRD2	A	C	0.4333	405	-0.08144	0.06605028386050284	-0.21089855636658555	0.04801855636658557	-1.233	0.2182	1	0.9893283950617283	89
gsstd_int	Processing speed intercept sensitivity	Processing speed	Intercept	Clinical/lifestyle sensitivity model	9	136509370	rs4531	DBH	T	G	0.0875	400	0.1435	0.11733442354865084	-0.08647547015535564	0.37347547015535565	1.223	0.2222	1	0.9893283950617283	89
gsstd_int	Processing speed intercept sensitivity	Processing speed	Intercept	Clinical/lifestyle sensitivity model	9	136504458	rs2519156	DBH	C	T	0.4888	400	-0.08324	0.06845394736842104	-0.21740973684210524	0.050929736842105264	-1.216	0.2249	1	0.9893283950617283	89
gsstd_int	Processing speed intercept sensitivity	Processing speed	Intercept	Clinical/lifestyle sensitivity model	9	136516575	rs72761131	DBH	A	G	0.1294	394	0.1227	0.1055030094582975	-0.08408589853826309	0.3294858985382631	1.163	0.2455	1	0.9893283950617283	89
gsstd_int	Processing speed intercept sensitivity	Processing speed	Intercept	Clinical/lifestyle sensitivity model	3	113858201	rs2134655	DRD3	T	C	0.2599	429	0.08832	0.0772027972027972	-0.06299748251748251	0.23963748251748251	1.144	0.2534	1	0.9893283950617283	89
gsstd_int	Processing speed intercept sensitivity	Processing speed	Intercept	Clinical/lifestyle sensitivity model	3	113868854	rs324035	DRD3	A	C	0.1694	428	-0.1017	0.08905429071803854	-0.27624640980735554	0.07284640980735553	-1.142	0.2541	1	0.9893283950617283	89
gsstd_int	Processing speed intercept sensitivity	Processing speed	Intercept	Clinical/lifestyle sensitivity model	11	2186335	rs2070762	TH	A	G	0.4862	434	-0.0693	0.06232014388489208	-0.19144748201438846	0.052847482014388464	-1.112	0.2667	1	0.9893283950617283	89
gsstd_int	Processing speed intercept sensitivity	Processing speed	Intercept	Clinical/lifestyle sensitivity model	3	113899307	rs1503670	DRD3	A	G	0.3881	429	-0.06652	0.06830270048259575	-0.20039329294588767	0.06735329294588768	-0.9739	0.3307	1	0.9893283950617283	89
gsstd_int	Processing speed intercept sensitivity	Processing speed	Intercept	Clinical/lifestyle sensitivity model	11	113283459	rs6277	DRD2	G	A	0.4617	405	-0.06464	0.06665979168815098	-0.1952931917087759	0.0660131917087759	-0.9697	0.3328	1	0.9893283950617283	89
gsstd_int	Processing speed intercept sensitivity	Processing speed	Intercept	Clinical/lifestyle sensitivity model	5	1426267	rs72715534	DAT1	G	T	0.05344	421	0.1378	0.15004355400696864	-0.15628536585365851	0.43188536585365855	0.9184	0.359	1	0.9893283950617283	89
gsstd_int	Processing speed intercept sensitivity	Processing speed	Intercept	Clinical/lifestyle sensitivity model	5	1437898	rs10036478	DAT1	C	T	0.3642	416	0.06362	0.06948449104412407	-0.07256960244648318	0.19980960244648316	0.9156	0.3605	1	0.9893283950617283	89
gsstd_int	Processing speed intercept sensitivity	Processing speed	Intercept	Clinical/lifestyle sensitivity model	22	19952561	rs165774	COMT	A	G	0.3285	411	0.0639	0.06989717786042442	-0.07309846860643186	0.20089846860643185	0.9142	0.3612	1	0.9893283950617283	89
gsstd_int	Processing speed intercept sensitivity	Processing speed	Intercept	Clinical/lifestyle sensitivity model	7	50533539	rs11768267	DDC	G	A	0.4386	415	0.06365	0.07072222222222221	-0.07496555555555555	0.20226555555555553	0.9	0.36870000000000003	1	0.9893283950617283	89
gsstd_int	Processing speed intercept sensitivity	Processing speed	Intercept	Clinical/lifestyle sensitivity model	7	50618876	rs4947644	DDC	T	C	0.4758	414	-0.06025	0.06718331846565566	-0.19192930419268509	0.07142930419268509	-0.8968	0.3704	1	0.9893283950617283	89
gsstd_int	Processing speed intercept sensitivity	Processing speed	Intercept	Clinical/lifestyle sensitivity model	3	113899423	rs74988970	DRD3	C	T	0.06619	423	-0.1174	0.13253556107473471	-0.37716969970648007	0.14236969970648006	-0.8858	0.3763	1	0.9893283950617283	89
gsstd_int	Processing speed intercept sensitivity	Processing speed	Intercept	Clinical/lifestyle sensitivity model	9	136509448	rs1611126	DBH	G	C	0.0825	400	0.1048	0.1224871435250117	-0.13527480130902292	0.3448748013090229	0.8556	0.3928	1	0.9893283950617283	89
gsstd_int	Processing speed intercept sensitivity	Processing speed	Intercept	Clinical/lifestyle sensitivity model	7	50562608	rs4397355	DDC	G	A	0.3064	408	-0.06458	0.0759318048206937	-0.21340633744855964	0.08424633744855964	-0.8505	0.3956	1	0.9893283950617283	89
gsstd_int	Processing speed intercept sensitivity	Processing speed	Intercept	Clinical/lifestyle sensitivity model	3	113878001	rs324031	DRD3	C	T	0.05386	427	-0.127	0.14957013308208691	-0.42015746084089034	0.16615746084089034	-0.8491	0.3964	1	0.9893283950617283	89
gsstd_int	Processing speed intercept sensitivity	Processing speed	Intercept	Clinical/lifestyle sensitivity model	22	19996570	rs877118	COMT	C	T	0.3881	411	-0.05915	0.07132521403593392	-0.1989474195104305	0.08064741951043047	-0.8293	0.4074	1	0.9893283950617283	89
gsstd_int	Processing speed intercept sensitivity	Processing speed	Intercept	Clinical/lifestyle sensitivity model	7	50596864	rs3735273	DDC	T	C	0.2253	415	-0.06744	0.08138047544346567	-0.22694573186919273	0.09206573186919273	-0.8287	0.4078	1	0.9893283950617283	89
gsstd_int	Processing speed intercept sensitivity	Processing speed	Intercept	Clinical/lifestyle sensitivity model	5	1442521	rs2617605	DAT1	C	T	0.3741	421	-0.04991	0.06659106070713809	-0.18042847898599065	0.08060847898599063	-0.7495	0.454	1	0.9893283950617283	89
gsstd_int	Processing speed intercept sensitivity	Processing speed	Intercept	Clinical/lifestyle sensitivity model	22	19921137	rs9605030	COMT	T	C	0.1545	411	-0.06777	0.09296296296296296	-0.2499774074074074	0.1144374074074074	-0.729	0.4664	1	0.9893283950617283	89
gsstd_int	Processing speed intercept sensitivity	Processing speed	Intercept	Clinical/lifestyle sensitivity model	3	113917372	rs62268962	DRD3	T	A	0.2465	428	-0.05657	0.07821097746439928	-0.2098635158302226	0.0967235158302226	-0.7233	0.47	1	0.9893283950617283	89
gsstd_int	Processing speed intercept sensitivity	Processing speed	Intercept	Clinical/lifestyle sensitivity model	5	1438354	rs403636	DAT1	A	C	0.1306	421	0.0598	0.09444093493367024	-0.12530423246999367	0.24490423246999365	0.6332	0.5269	1	0.9893283950617283	89
gsstd_int	Processing speed intercept sensitivity	Processing speed	Intercept	Clinical/lifestyle sensitivity model	11	113320419	rs4245148	DRD2	T	C	0.1147	401	-0.06452	0.10489351324987806	-0.270111285969761	0.14107128596976098	-0.6151	0.5389	1	0.9893283950617283	89
gsstd_int	Processing speed intercept sensitivity	Processing speed	Intercept	Clinical/lifestyle sensitivity model	9	136502328	rs2519143	DBH	A	G	0.2038	400	0.0477	0.08445467422096317	-0.11783116147308781	0.2132311614730878	0.5648	0.5726	1	0.9893283950617283	89
gsstd_int	Processing speed intercept sensitivity	Processing speed	Intercept	Clinical/lifestyle sensitivity model	22	19959473	rs165815	COMT	C	T	0.1253	411	0.05516	0.10019981834695732	-0.14123164396003635	0.2515516439600363	0.5505	0.5823	1	0.9893283950617283	89
gsstd_int	Processing speed intercept sensitivity	Processing speed	Intercept	Clinical/lifestyle sensitivity model	22	19908219	rs1978058	COMT	T	C	0.3479	411	-0.03708	0.06869210818821787	-0.17171653204890702	0.09755653204890702	-0.5398	0.5897	1	0.9893283950617283	89
gsstd_int	Processing speed intercept sensitivity	Processing speed	Intercept	Clinical/lifestyle sensitivity model	11	113321211	rs55697087	DRD2	G	C	0.2901	405	-0.03706	0.07301024428684003	-0.18016007880220647	0.10604007880220645	-0.5076	0.612	1	0.9893283950617283	89
gsstd_int	Processing speed intercept sensitivity	Processing speed	Intercept	Clinical/lifestyle sensitivity model	22	19951271	rs4680	COMT	G	A	0.4805	411	-0.03349	0.06614655342682205	-0.1631372447165712	0.09615724471657122	-0.5063	0.6129	1	0.9893283950617283	89
gsstd_int	Processing speed intercept sensitivity	Processing speed	Intercept	Clinical/lifestyle sensitivity model	5	1412645	rs27048	DAT1	T	C	0.4656	421	-0.03163	0.06706955046649703	-0.16308631891433417	0.09982631891433419	-0.4716	0.6374	1	0.9893283950617283	89
gsstd_int	Processing speed intercept sensitivity	Processing speed	Intercept	Clinical/lifestyle sensitivity model	5	174870150	rs4532	DRD1	C	T	0.3756	430	0.03034	0.06471843003412969	-0.0965081228668942	0.1571881228668942	0.4688	0.6395	1	0.9893283950617283	89
gsstd_int	Processing speed intercept sensitivity	Processing speed	Intercept	Clinical/lifestyle sensitivity model	11	113319835	rs76581995	DRD2	A	C	0.04863	401	-0.07084	0.15487538259728903	-0.3743957498906865	0.2327157498906865	-0.4574	0.6477	1	0.9893283950617283	89
gsstd_int	Processing speed intercept sensitivity	Processing speed	Intercept	Clinical/lifestyle sensitivity model	22	19916818	rs5993876	COMT	G	C	0.3321	411	0.03261	0.07240230905861456	-0.10929852575488452	0.17451852575488452	0.4504	0.6527	1	0.9893283950617283	89
gsstd_int	Processing speed intercept sensitivity	Processing speed	Intercept	Clinical/lifestyle sensitivity model	11	113306765	rs4436578	DRD2	C	T	0.1259	405	0.04197	0.09610716739180215	-0.14640004808793222	0.23034004808793224	0.4367	0.6626	1	0.9893283950617283	89
gsstd_int	Processing speed intercept sensitivity	Processing speed	Intercept	Clinical/lifestyle sensitivity model	22	19906511	rs11541479	COMT	A	G	0.1314	411	0.043	0.1036144578313253	-0.1600843373493976	0.24608433734939755	0.415	0.6784	1	0.9893283950617283	89
gsstd_int	Processing speed intercept sensitivity	Processing speed	Intercept	Clinical/lifestyle sensitivity model	11	2190951	rs6356	TH	T	C	0.356	434	0.02751	0.06816154608523291	-0.10608663032705648	0.1611066303270565	0.4036	0.6867	1	0.9893283950617283	89
gsstd_int	Processing speed intercept sensitivity	Processing speed	Intercept	Clinical/lifestyle sensitivity model	11	113324293	rs12805897	DRD2	A	G	0.07531	405	-0.0508	0.12738214643931794	-0.30046900702106316	0.1988690070210632	-0.3988	0.6903	1	0.9893283950617283	89
gsstd_int	Processing speed intercept sensitivity	Processing speed	Intercept	Clinical/lifestyle sensitivity model	5	1433401	rs4975646	DAT1	A	G	0.3409	421	0.02649	0.06960063058328954	-0.1099272359432475	0.16290723594324752	0.3806	0.7037	1	0.9893283950617283	89
gsstd_int	Processing speed intercept sensitivity	Processing speed	Intercept	Clinical/lifestyle sensitivity model	5	1443199	rs6350	DAT1	A	G	0.07601	421	0.04591	0.12448481561822125	-0.19808023861171364	0.28990023861171366	0.3688	0.7125	1	0.9893283950617283	89
gsstd_int	Processing speed intercept sensitivity	Processing speed	Intercept	Clinical/lifestyle sensitivity model	7	50526620	rs138738170	DDC	T	C	0.1108	415	0.03966	0.10809484873262469	-0.1722059035159444	0.2515259035159444	0.3669	0.7139	1	0.9893283950617283	89
gsstd_int	Processing speed intercept sensitivity	Processing speed	Intercept	Clinical/lifestyle sensitivity model	11	113309869	rs11214606	DRD2	T	C	0.05185	405	-0.05138	0.14866898148148147	-0.3427712037037037	0.24001120370370368	-0.3456	0.7298	1	0.9893283950617283	89
gsstd_int	Processing speed intercept sensitivity	Processing speed	Intercept	Clinical/lifestyle sensitivity model	22	20006558	rs2518830	COMT	G	A	0.4232	410	0.02488	0.07226256171943073	-0.11675462097008422	0.16651462097008424	0.3443	0.7308	1	0.9893283950617283	89
gsstd_int	Processing speed intercept sensitivity	Processing speed	Intercept	Clinical/lifestyle sensitivity model	11	113281397	rs6276	DRD2	C	T	0.2958	404	0.02466	0.0747046349591033	-0.12176108451984248	0.1710810845198425	0.3301	0.7415	1	0.9893283950617283	89
gsstd_int	Processing speed intercept sensitivity	Processing speed	Intercept	Clinical/lifestyle sensitivity model	5	1395794	rs10069463	DAT1	G	A	0.09785	419	-0.03772	0.11454600668083814	-0.26223017309444274	0.18679017309444276	-0.3293	0.7421	1	0.9893283950617283	89
gsstd_int	Processing speed intercept sensitivity	Processing speed	Intercept	Clinical/lifestyle sensitivity model	7	50632796	rs6593011	DDC	A	C	0.1422	415	-0.0311	0.09484598963098505	-0.21699813967673068	0.1547981396767307	-0.3279	0.7431	1	0.9893283950617283	89
gsstd_int	Processing speed intercept sensitivity	Processing speed	Intercept	Clinical/lifestyle sensitivity model	9	136503708	rs2005663	DBH	T	A	0.4427	393	0.0221	0.0688259109311741	-0.11279878542510122	0.15699878542510123	0.3211	0.7483	1	0.9893283950617283	89
gsstd_int	Processing speed intercept sensitivity	Processing speed	Intercept	Clinical/lifestyle sensitivity model	3	113862887	rs963468	DRD3	A	G	0.3951	429	0.02177	0.0682659140796488	-0.11203119159611165	0.15557119159611166	0.3189	0.75	1	0.9893283950617283	89
gsstd_int	Processing speed intercept sensitivity	Processing speed	Intercept	Clinical/lifestyle sensitivity model	22	19951897	rs4646315	COMT	C	G	0.1746	401	-0.02878	0.09212548015364916	-0.20934594110115234	0.15178594110115234	-0.3124	0.7549	1	0.9893283950617283	89
gsstd_int	Processing speed intercept sensitivity	Processing speed	Intercept	Clinical/lifestyle sensitivity model	5	1435972	rs4975547	DAT1	A	G	0.2373	413	-0.023	0.07661558960692871	-0.17316655562958028	0.1271665556295803	-0.3002	0.7642	1	0.9893283950617283	89
gsstd_int	Processing speed intercept sensitivity	Processing speed	Intercept	Clinical/lifestyle sensitivity model	5	174867169	rs12518222	DRD1	T	C	0.1442	430	-0.02711	0.0943612948137835	-0.21205813783501565	0.15783813783501566	-0.2873	0.774	1	0.9893283950617283	89
gsstd_int	Processing speed intercept sensitivity	Processing speed	Intercept	Clinical/lifestyle sensitivity model	3	113903920	rs6804359	DRD3	C	A	0.06061	429	-0.03693	0.13341763005780347	-0.2984285549132948	0.22456855491329478	-0.2768	0.782	1	0.9893283950617283	89
gsstd_int	Processing speed intercept sensitivity	Processing speed	Intercept	Clinical/lifestyle sensitivity model	22	19906096	rs5993865	COMT	T	C	0.3605	405	0.01889	0.06980783444198078	-0.11793335550628233	0.15571335550628232	0.2706	0.7868	1	0.9893283950617283	89
gsstd_int	Processing speed intercept sensitivity	Processing speed	Intercept	Clinical/lifestyle sensitivity model	22	19889825	rs3788317	COMT	T	G	0.1934	411	-0.02241	0.08935406698564592	-0.19754397129186602	0.152723971291866	-0.2508	0.8021	1	0.9893283950617283	89
gsstd_int	Processing speed intercept sensitivity	Processing speed	Intercept	Clinical/lifestyle sensitivity model	5	1395077	rs40184	DAT1	T	C	0.443	421	0.01651	0.06939890710382514	-0.11951185792349728	0.15253185792349727	0.2379	0.8121	1	0.9893283950617283	89
gsstd_int	Processing speed intercept sensitivity	Processing speed	Intercept	Clinical/lifestyle sensitivity model	3	113900740	rs75970639	DRD3	T	C	0.0711	429	0.03016	0.12715008431703204	-0.2190541652613828	0.2793741652613828	0.2372	0.8127	1	0.9893283950617283	89
gsstd_int	Processing speed intercept sensitivity	Processing speed	Intercept	Clinical/lifestyle sensitivity model	11	113345339	rs10789943	DRD2	A	G	0.1411	404	-0.02224	0.09569707401032702	-0.20980626506024097	0.16532626506024095	-0.2324	0.8164	1	0.9893283950617283	89
gsstd_int	Processing speed intercept sensitivity	Processing speed	Intercept	Clinical/lifestyle sensitivity model	22	19899886	rs2904563	COMT	G	A	0.09611	411	-0.02208	0.10903703703703703	-0.23579259259259255	0.19163259259259258	-0.2025	0.8396	1	0.9893283950617283	89
gsstd_int	Processing speed intercept sensitivity	Processing speed	Intercept	Clinical/lifestyle sensitivity model	5	174867899	rs4867798	DRD1	C	T	0.3	430	-0.01448	0.07276381909547738	-0.15709708542713566	0.12813708542713567	-0.199	0.8423	1	0.9893283950617283	89
gsstd_int	Processing speed intercept sensitivity	Processing speed	Intercept	Clinical/lifestyle sensitivity model	17	37784464	rs1495099	PPP1R1B	C	G	0.2722	428	0.01358	0.07352463454250135	-0.13052828370330263	0.15768828370330265	0.1847	0.8535	1	0.9893283950617283	89
gsstd_int	Processing speed intercept sensitivity	Processing speed	Intercept	Clinical/lifestyle sensitivity model	22	19929551	rs3788319	COMT	A	G	0.4988	409	-0.01091	0.06975703324808183	-0.14763378516624037	0.12581378516624037	-0.1564	0.8758	1	0.9893283950617283	89
gsstd_int	Processing speed intercept sensitivity	Processing speed	Intercept	Clinical/lifestyle sensitivity model	22	19914854	rs17210001	COMT	C	T	0.05961	411	0.02222	0.14372574385510997	-0.25948245795601554	0.3039224579560156	0.1546	0.8772	1	0.9893283950617283	89
gsstd_int	Processing speed intercept sensitivity	Processing speed	Intercept	Clinical/lifestyle sensitivity model	5	1400750	rs28363151	DAT1	A	G	0.07536	418	0.01713	0.1294784580498866	-0.23664777777777776	0.27090777777777775	0.1323	0.8948	1	0.9893283950617283	89
gsstd_int	Processing speed intercept sensitivity	Processing speed	Intercept	Clinical/lifestyle sensitivity model	22	19879637	rs3804047	COMT	G	A	0.2701	411	0.009821	0.07654715510522214	-0.1402114240062354	0.1598534240062354	0.1283	0.898	1	0.9893283950617283	89
gsstd_int	Processing speed intercept sensitivity	Processing speed	Intercept	Clinical/lifestyle sensitivity model	22	19896571	rs5993864	COMT	C	T	0.4694	409	-0.00835	0.06669329073482427	-0.13906884984025558	0.12236884984025559	-0.1252	0.9004	1	0.9893283950617283	89
gsstd_int	Processing speed intercept sensitivity	Processing speed	Intercept	Clinical/lifestyle sensitivity model	7	50567493	rs6951648	DDC	A	G	0.2012	415	-0.007999	0.08477108944467994	-0.17415033531157267	0.15815233531157266	-0.09436	0.92490000000000006	1	0.9933	89
gsstd_int	Processing speed intercept sensitivity	Processing speed	Intercept	Clinical/lifestyle sensitivity model	5	1401580	rs11133767	DAT1	T	C	0.3183	421	0.006467	0.07230545617173523	-0.13525169409660104	0.14818569409660104	0.08944	0.9288	1	0.9933	89
gsstd_int	Processing speed intercept sensitivity	Processing speed	Intercept	Clinical/lifestyle sensitivity model	22	19985507	rs2073745	COMT	G	A	0.4891	411	0.005454	0.07258450891668884	-0.13681163747671013	0.1477196374767101	0.07514	0.9401	1	0.9933	89
gsstd_int	Processing speed intercept sensitivity	Processing speed	Intercept	Clinical/lifestyle sensitivity model	11	113286878	rs2440390	DRD2	T	C	0.1235	405	0.005138	0.09941950464396286	-0.1897242291021672	0.20000022910216722	0.05168	0.9588	1	0.9933	89
gsstd_int	Processing speed intercept sensitivity	Processing speed	Intercept	Clinical/lifestyle sensitivity model	22	19933687	rs9332325	COMT	T	C	0.2494	411	0.001706	0.07793513019643673	-0.15104685518501598	0.154458855185016	0.02189	0.9825	1	0.9933	89
gsstd_int	Processing speed intercept sensitivity	Processing speed	Intercept	Clinical/lifestyle sensitivity model	3	113902749	rs6787134	DRD3	G	T	0.1317	429	-0.002047	0.09855560905151661	-0.19521599374097254	0.19112199374097255	-0.02077	0.9834	1	0.9933	89
gsstd_int	Processing speed intercept sensitivity	Processing speed	Intercept	Clinical/lifestyle sensitivity model	5	1394522	rs27072	DAT1	T	C	0.1817	421	0.001854	0.08947876447876449	-0.1735243783783784	0.17723237837837838	0.02072	0.9835	1	0.9933	89
gsstd_int	Processing speed intercept sensitivity	Processing speed	Intercept	Clinical/lifestyle sensitivity model	5	1411412	rs6347	DAT1	C	T	0.2637	421	-6.359e-4	0.0758921112304571	-0.1493844380116959	0.1481126380116959	-0.008379	0.9933	1	0.9933	89
