# Supplementary material for: Do common dopaminergic variants modulate processing speed in cognitive aging? A longitudinal candidate gene study
Source: PLoS One. 2026 Jul 17;21(7):e0353790. doi: 10.1371/journal.pone.0353790 (PMC13379125; doi:10.1371/journal.pone.0353790)
Supplement: S3 Dataset — Gene-based association results across processing speed, fluid reasoning, episodic memory, and vocabulary slope and intercept outcomes using the full quality-controlled 957-SNP dopamine pathway set. (CSV) [file pone.0353790.s018.csv]

phenotype_code	Outcome	Domain	Trajectory_parameter	Gene	N_SNPs	Z_stat	Raw_P	P_bonf	q_FDR	n_genes_tested
gsstd_lin	Processing speed slope	Processing speed	Slope	DRD2	117	1.5265	0.063448	0.507584	0.39503999999999995	8
gsstd_lin	Processing speed slope	Processing speed	Slope	DDC	323	1.2412	0.10727	0.85816	0.39503999999999995	8
gsstd_lin	Processing speed slope	Processing speed	Slope	DBH	49	1.0444	0.14814	1	0.39503999999999995	8
gsstd_lin	Processing speed slope	Processing speed	Slope	DRD1	5	0.34442	0.36527	1	0.73054	8
gsstd_lin	Processing speed slope	Processing speed	Slope	DRD3	105	0.042783	0.48294	1	0.7727040000000001	8
gsstd_lin	Processing speed slope	Processing speed	Slope	PPP1R1B	8	-0.52344	0.69967	1	0.9026514285714284	8
gsstd_lin	Processing speed slope	Processing speed	Slope	SLC6A3	104	-0.80579	0.78982	1	0.9026514285714284	8
gsstd_lin	Processing speed slope	Processing speed	Slope	COMT	43	-1.6545	0.95099	1	0.95099	8
gsstd_int	Processing speed intercept	Processing speed	Intercept	DRD2	117	2.0747	0.019009	0.152072	0.152072	8
gsstd_int	Processing speed intercept	Processing speed	Intercept	DRD1	5	0.65402	0.25655	1	0.8414	8
gsstd_int	Processing speed intercept	Processing speed	Intercept	PPP1R1B	8	0.40207	0.34382	1	0.8414	8
gsstd_int	Processing speed intercept	Processing speed	Intercept	DDC	323	-0.16199	0.56434	1	0.8414	8
gsstd_int	Processing speed intercept	Processing speed	Intercept	SLC6A3	104	-0.45775	0.67643	1	0.8414	8
gsstd_int	Processing speed intercept	Processing speed	Intercept	COMT	43	-0.86254	0.8058	1	0.8414	8
gsstd_int	Processing speed intercept	Processing speed	Intercept	DRD3	105	-0.9525	0.82958	1	0.8414	8
gsstd_int	Processing speed intercept	Processing speed	Intercept	DBH	49	-1.0002	0.8414	1	0.8414	8
gfstd_lin	Fluid reasoning slope	Fluid reasoning	Slope	DDC	323	1.7923	0.036543	0.292344	0.292344	8
gfstd_lin	Fluid reasoning slope	Fluid reasoning	Slope	SLC6A3	104	1.0651	0.14341	1	0.4148	8
gfstd_lin	Fluid reasoning slope	Fluid reasoning	Slope	DRD2	117	0.90356	0.18311	1	0.4148	8
gfstd_lin	Fluid reasoning slope	Fluid reasoning	Slope	PPP1R1B	8	0.81549	0.2074	1	0.4148	8
gfstd_lin	Fluid reasoning slope	Fluid reasoning	Slope	DRD1	5	0.64064	0.26088	1	0.417408	8
gfstd_lin	Fluid reasoning slope	Fluid reasoning	Slope	COMT	43	-0.11235	0.54473	1	0.6680914285714286	8
gfstd_lin	Fluid reasoning slope	Fluid reasoning	Slope	DRD3	105	-0.21362	0.58458	1	0.6680914285714286	8
gfstd_lin	Fluid reasoning slope	Fluid reasoning	Slope	DBH	49	-2.4804	0.99344	1	0.99344	8
gfstd_int	Fluid reasoning intercept	Fluid reasoning	Intercept	DBH	49	0.10376	0.45868	1	0.96642	8
gfstd_int	Fluid reasoning intercept	Fluid reasoning	Intercept	DRD3	105	0.07134	0.47156	1	0.96642	8
gfstd_int	Fluid reasoning intercept	Fluid reasoning	Intercept	DRD2	117	-0.22023	0.58715	1	0.96642	8
gfstd_int	Fluid reasoning intercept	Fluid reasoning	Intercept	DRD1	5	-0.72724	0.76646	1	0.96642	8
gfstd_int	Fluid reasoning intercept	Fluid reasoning	Intercept	DDC	323	-0.87402	0.80895	1	0.96642	8
gfstd_int	Fluid reasoning intercept	Fluid reasoning	Intercept	COMT	43	-0.91567	0.82008	1	0.96642	8
gfstd_int	Fluid reasoning intercept	Fluid reasoning	Intercept	PPP1R1B	8	-1.328	0.90791	1	0.96642	8
gfstd_int	Fluid reasoning intercept	Fluid reasoning	Intercept	SLC6A3	104	-1.8307	0.96642	1	0.96642	8
gmstd_lin	Episodic memory slope	Episodic memory	Slope	DRD2	117	0.55182	0.29053	1	0.7782720000000001	8
gmstd_lin	Episodic memory slope	Episodic memory	Slope	PPP1R1B	8	0.38581	0.34982	1	0.7782720000000001	8
gmstd_lin	Episodic memory slope	Episodic memory	Slope	COMT	43	0.30488	0.38023	1	0.7782720000000001	8
gmstd_lin	Episodic memory slope	Episodic memory	Slope	DDC	323	0.17003	0.43249	1	0.7782720000000001	8
gmstd_lin	Episodic memory slope	Episodic memory	Slope	DRD3	105	0.034053	0.48642	1	0.7782720000000001	8
gmstd_lin	Episodic memory slope	Episodic memory	Slope	DBH	49	-0.798	0.78756	1	0.86151	8
gmstd_lin	Episodic memory slope	Episodic memory	Slope	DRD1	5	-0.94621	0.82798	1	0.86151	8
gmstd_lin	Episodic memory slope	Episodic memory	Slope	SLC6A3	104	-1.0871	0.86151	1	0.86151	8
gmstd_int	Episodic memory intercept	Episodic memory	Intercept	DRD2	117	0.99261	0.16045	1	0.75537	8
gmstd_int	Episodic memory intercept	Episodic memory	Intercept	DBH	49	0.49355	0.31081	1	0.75537	8
gmstd_int	Episodic memory intercept	Episodic memory	Intercept	DDC	323	0.36142	0.35889	1	0.75537	8
gmstd_int	Episodic memory intercept	Episodic memory	Intercept	DRD1	5	-0.053969	0.52152	1	0.75537	8
gmstd_int	Episodic memory intercept	Episodic memory	Intercept	DRD3	105	-0.36183	0.64126	1	0.75537	8
gmstd_int	Episodic memory intercept	Episodic memory	Intercept	COMT	43	-0.44786	0.67287	1	0.75537	8
gmstd_int	Episodic memory intercept	Episodic memory	Intercept	SLC6A3	104	-0.47332	0.68201	1	0.75537	8
gmstd_int	Episodic memory intercept	Episodic memory	Intercept	PPP1R1B	8	-0.69149	0.75537	1	0.75537	8
gvstd_lin	Vocabulary slope	Vocabulary	Slope	DDC	323	1.3346	0.091003	0.728024	0.41716	8
gvstd_lin	Vocabulary slope	Vocabulary	Slope	DBH	49	0.95023	0.171	1	0.41716	8
gvstd_lin	Vocabulary slope	Vocabulary	Slope	COMT	43	0.80983	0.20902	1	0.41716	8
gvstd_lin	Vocabulary slope	Vocabulary	Slope	DRD3	105	0.60168	0.2737	1	0.41716	8
gvstd_lin	Vocabulary slope	Vocabulary	Slope	SLC6A3	104	0.52982	0.29812	1	0.41716	8
gvstd_lin	Vocabulary slope	Vocabulary	Slope	PPP1R1B	8	0.48773	0.31287	1	0.41716	8
gvstd_lin	Vocabulary slope	Vocabulary	Slope	DRD1	5	-0.30097	0.61828	1	0.7066057142857143	8
gvstd_lin	Vocabulary slope	Vocabulary	Slope	DRD2	117	-1.3772	0.91578	1	0.91578	8
gvstd_int	Vocabulary intercept	Vocabulary	Intercept	DDC	323	0.63187	0.26374	1	0.79968	8
gvstd_int	Vocabulary intercept	Vocabulary	Intercept	DBH	49	0.4611	0.32236	1	0.79968	8
gvstd_int	Vocabulary intercept	Vocabulary	Intercept	DRD3	105	0.32582	0.37228	1	0.79968	8
gvstd_int	Vocabulary intercept	Vocabulary	Intercept	DRD2	117	-0.016033	0.5064	1	0.79968	8
gvstd_int	Vocabulary intercept	Vocabulary	Intercept	SLC6A3	104	-0.098515	0.53924	1	0.79968	8
gvstd_int	Vocabulary intercept	Vocabulary	Intercept	DRD1	5	-0.25272	0.59976	1	0.79968	8
gvstd_int	Vocabulary intercept	Vocabulary	Intercept	PPP1R1B	8	-0.55378	0.71014	1	0.8115885714285713	8
gvstd_int	Vocabulary intercept	Vocabulary	Intercept	COMT	43	-1.6826	0.95377	1	0.95377	8
