# Supplementary material for: Do common dopaminergic variants modulate processing speed in cognitive aging? A longitudinal candidate gene study
Source: PLoS One. 2026 Jul 17;21(7):e0353790. doi: 10.1371/journal.pone.0353790 (PMC13379125; doi:10.1371/journal.pone.0353790)
Supplement: S4 Dataset — Association results for the z-standardized unweighted dopamine pathway allele score with processing-speed slope and intercept outcomes. (CSV) [file pone.0353790.s019.csv]

phenotype_code	Outcome	Predictor	N	SNPs_in_score	Beta	SE	L95	U95	Test_statistic	Raw_P	Significance_threshold
gsstd_lin	Processing speed slope	Z-standardized unweighted dopamine pathway allele score	1539	30	0.0012493754563791158	0.0323518002822554	-0.06220961909475436	0.06470837000751259	0.03861842140093775	0.969199696413427	0.05
gsstd_int	Processing speed intercept	Z-standardized unweighted dopamine pathway allele score	1539	30	0.008524067041119056	0.023896855093850363	-0.03835030730464629	0.0553984413868844	0.35670246179434073	0.7213641698340132	0.05
