# Supplementary material for: Do common dopaminergic variants modulate processing speed in cognitive aging? A longitudinal candidate gene study
Source: PLoS One. 2026 Jul 17;21(7):e0353790. doi: 10.1371/journal.pone.0353790 (PMC13379125; doi:10.1371/journal.pone.0353790)
Supplement: S5 Dataset — Full exploratory SNP-marker association results for Braak stage, Thal phase, cerebral amyloid angiopathy, α-synuclein, and TDP-43. (CSV) [file pone.0353790.s020.csv]

phenotype_code	Outcome	Model	Chr	BP	SNP	Gene	Effect_allele	Other_allele	EAF	N	Beta	OR	SE	L95	U95	OR_L95	OR_U95	Test_statistic	Raw_P	P_bonf	q_FDR	SNPs_tested
synuclein_present	Alpha-synuclein	Logistic	5	1428111	rs10052016	DAT1	G	A	0.2812	112	1.37194185489549	3.943	0.5332070947903187	0.3268559491064653	2.4170277606845145	1.3866017215761912	11.212483554633826	2.573	0.01007	0.8962300000000001	0.3176133333333333	89
synuclein_present	Alpha-synuclein	Logistic	5	1437898	rs10036478	DAT1	C	T	0.3108	111	-2.675389418862662	0.06888	1.0578843095542356	-4.748842665588963	-0.6019361721363601	0.008661713904068414	0.5477500703147822	-2.529	0.01145	1	0.3176133333333333	89
synuclein_present	Alpha-synuclein	Logistic	11	113306765	rs4436578	DRD2	C	T	0.08571	105	1.807960848566063	6.098	0.7163077846933689	0.4039975905670601	3.211924106565066	1.4978003381043192	24.826809724895444	2.524	0.01162	1	0.3176133333333333	89
synuclein_present	Alpha-synuclein	Logistic	7	50567493	rs6951648	DDC	A	G	0.213	108	1.067121621576739	2.907	0.4854966431195355	0.11554820106244934	2.0186950420910286	1.1224886183883311	7.528494152692114	2.198	0.02792	1	0.57236	89
synuclein_present	Alpha-synuclein	Logistic	7	50562608	rs4397355	DDC	G	A	0.316	106	1.2427126326418665	3.465	0.5900819718147514	0.08615196788495383	2.3992732973987794	1.0899719564526114	11.015168719638517	2.106	0.0352	1	0.57728	89
synuclein_present	Alpha-synuclein	Logistic	5	1433401	rs4975646	DAT1	A	G	0.3982	113	0.8708748683436724	2.389	0.44455072401412576	-4.4455072401405893e-4	1.742194287411359	0.9995555480740183	5.709858757721952	1.959	0.05007	1	0.59778	89
synuclein_present	Alpha-synuclein	Logistic	11	113320419	rs4245148	DRD2	T	C	0.09524	105	1.294179072212085	3.648	0.6633414004162403	-0.005970072603746157	2.594328217027916	0.994047712868579	13.387590784346395	1.951	0.05103	1	0.59778	89
synuclein_present	Alpha-synuclein	Logistic	22	20006558	rs2518830	COMT	G	A	0.4	110	-0.9413521624695262	0.3901	0.5135581901088523	-1.9479262150828767	0.06522189014382418	0.1425694235526449	1.067395842726453	-1.833	0.06687	1	0.6401857142857142	89
synuclein_present	Alpha-synuclein	Logistic	9	136509448	rs1611126	DBH	G	C	0.0787	108	1.0462658082959004	2.847	0.611136570266297	-0.15156186942604166	2.2440934860178423	0.8593647122266379	9.431861565503029	1.712	0.08681	1	0.6401857142857142	89
synuclein_present	Alpha-synuclein	Logistic	7	50618876	rs4947644	DDC	C	T	0.4722	108	-0.9127968426198994	0.4014	0.5341116691748972	-1.9596557142026978	0.1340620289628991	0.14090692482392186	1.143463745315136	-1.709	0.08747	1	0.6401857142857142	89
synuclein_present	Alpha-synuclein	Logistic	7	50573333	rs7809758	DDC	G	A	0.3519	108	0.7490548124982414	2.115	0.44375285100606715	-0.12070077547365021	1.618810400470133	0.886299122354387	5.047082736714456	1.688	0.09147	1	0.6401857142857142	89
synuclein_present	Alpha-synuclein	Logistic	7	50533539	rs11768267	DDC	G	A	0.4444	108	0.792087128414849	2.208	0.4791815658892008	-0.14710874072798463	1.7312829975576824	0.8632001073045951	5.647895498094139	1.653	0.09841	1	0.6401857142857142	89
synuclein_present	Alpha-synuclein	Logistic	5	1438354	rs403636	DAT1	A	C	0.1372	113	-1.7231666777624433	0.1785	1.062371564588436	-3.8054149443557774	0.35908158883089114	0.02224996275384513	1.4320136331236657	-1.622	0.1048	1	0.6401857142857142	89
synuclein_present	Alpha-synuclein	Logistic	22	19933687	rs9332325	COMT	T	C	0.2455	110	-1.058430499035278	0.347	0.6611058707278439	-2.3541980056618517	0.23733700759129595	0.09496964111526145	1.267868327035833	-1.601	0.1093	1	0.6401857142857142	89
synuclein_present	Alpha-synuclein	Logistic	5	174870150	rs4532	DRD1	C	T	0.3553	114	-0.7524726466447601	0.4712	0.500647136822861	-1.7337410348175677	0.22879574152804738	0.1766224218519299	1.2570852424735561	-1.503	0.1328	1	0.6893125	89
synuclein_present	Alpha-synuclein	Logistic	7	50632796	rs6593011	DDC	A	C	0.1667	108	0.8441500540964727	2.326	0.5638944917144105	-0.2610831496637719	1.9493832578567174	0.7702168736783392	7.024354029225618	1.497	0.1345	1	0.6893125	89
synuclein_present	Alpha-synuclein	Logistic	3	113858201	rs2134655	DRD3	T	C	0.2241	116	-1.0111510128981152	0.3638	0.7026761729660286	-2.3883963119115315	0.3660942861153009	0.09177674720042064	1.4420912054223836	-1.439	0.1502	1	0.7244941176470587	89
synuclein_present	Alpha-synuclein	Logistic	7	50549859	rs17152020	DDC	A	T	0.2176	108	0.6533663105481007	1.922	0.4814784897185709	-0.29033152930029826	1.5970641503964997	0.748015537398475	4.938512390862446	1.357	0.1747	1	0.7889083333333333	89
synuclein_present	Alpha-synuclein	Logistic	22	19908219	rs1978058	COMT	T	C	0.3545	110	-0.7172349760890353	0.4881	0.5454258373300649	-1.7862696172559624	0.35179966507789184	0.16758415813721328	1.421623694316824	-1.315	0.1884	1	0.7889083333333333	89
synuclein_present	Alpha-synuclein	Logistic	7	50526620	rs138738170	DDC	T	C	0.09434	106	0.8135933336358123	2.256	0.6376123304355896	-0.4361268340179434	2.063313501289568	0.6465357180119929	7.872010560606939	1.276	0.202	1	0.7889083333333333	89
synuclein_present	Alpha-synuclein	Logistic	22	19929027	rs13306278	COMT	T	C	0.1409	110	0.7109870986882764	2.036	0.566975357805643	-0.4002846026107839	1.8222587999873365	0.6701292983454096	6.1858152004918905	1.254	0.2098	1	0.7889083333333333	89
synuclein_present	Alpha-synuclein	Logistic	22	19906511	rs11541479	COMT	A	G	0.1409	110	0.7188149273085231	2.052	0.575973499445932	-0.41009313160550365	1.84772298622255	0.66358844620102575	6.345354600589927	1.248	0.2119	1	0.7889083333333333	89
synuclein_present	Alpha-synuclein	Logistic	11	113321211	rs55697087	DRD2	G	C	0.2619	105	0.7045815581856085	2.023	0.5770528732068866	-0.42644207329988926	1.8356051896711063	0.6528276806335719	6.268926887457017	1.221	0.2219	1	0.7889083333333333	89
synuclein_present	Alpha-synuclein	Logistic	11	113329774	rs7131056	DRD2	A	C	0.4048	105	0.6054082662519386	1.832	0.505349137105124	-0.38507604247410443	1.5958925749779815	0.6803988950219934	4.932729939091851	1.198	0.2309	1	0.7889083333333333	89
synuclein_present	Alpha-synuclein	Logistic	11	113281397	rs6276	DRD2	C	T	0.3095	105	0.5567545556543906	1.745	0.4862485202221752	-0.3962925439810727	1.5098016552898539	0.6728098406750833	4.525833030243265	1.145	0.2522	1	0.8272159999999998	89
synuclein_present	Alpha-synuclein	Logistic	3	113902749	rs6787134	DRD3	G	T	0.1509	116	0.6703901934373291	1.955	0.6077880266884217	-0.5208743388719774	1.8616547257466356	0.5940009627248038	6.4343750933796295	1.103	0.2702	1	0.8521692307692307	89
synuclein_present	Alpha-synuclein	Logistic	9	136519590	rs10761412	DBH	C	T	0.3889	108	-0.4525567156420149	0.636	0.43556950494900376	-1.3062729453420623	0.40115951405803246	0.2708275668396357	1.4935554925969294	-1.039	0.299	1	0.8603166666666666	89
synuclein_present	Alpha-synuclein	Logistic	5	1400750	rs28363151	DAT1	A	G	0.07965	113	-1.1469625496091564	0.3176	1.1060391028053582	-3.3147991911076584	1.0208740918893457	0.03634134551000906	2.7756198507349894	-1.037	0.3	1	0.8603166666666666	89
synuclein_present	Alpha-synuclein	Logistic	22	19985507	rs2073745	COMT	A	G	0.4636	110	-0.4155154439616658	0.66	0.43045213297593055	-1.2592016245944897	0.42817073667115807	0.28388057932326916	1.5344480451547913	-0.9653	0.3344	1	0.8603166666666666	89
synuclein_present	Alpha-synuclein	Logistic	3	113900740	rs75970639	DRD3	T	C	0.0819	116	0.6450068052320104	1.906	0.6730739906417722	-0.6742182164258632	1.964231826889884	0.5095546263689267	7.12943384674475	0.9583	0.3379	1	0.8603166666666666	89
synuclein_present	Alpha-synuclein	Logistic	11	113345339	rs10789943	DRD2	A	G	0.1381	105	0.6032224730319583	1.828	0.6446750807224092	-0.6603406851839636	1.8667856312478803	0.5166752808908556	6.467474105280235	0.9357	0.3494	1	0.8603166666666666	89
synuclein_present	Alpha-synuclein	Logistic	22	19899886	rs2904563	COMT	G	A	0.1045	110	-0.8622761435679168	0.4222	0.92578499416783	-2.6768147321368634	0.9522624450010299	0.06878189435392142	2.5915663078831357	-0.9314	0.3516	1	0.8603166666666666	89
synuclein_present	Alpha-synuclein	Logistic	22	19951897	rs4646315	COMT	C	G	0.215	107	0.42983246455645874	1.537	0.4659430510097114	-0.48341591542257556	1.3430808445354931	0.6166732860979623	3.830827527730337	0.9225	0.3562	1	0.8603166666666666	89
synuclein_present	Alpha-synuclein	Logistic	9	136516575	rs72761131	DBH	A	G	0.08962	106	-0.9689006821464524	0.3795	1.0691907770320597	-3.0645146051292893	1.1267132408363847	0.04667649289691434	3.0854985253084606	-0.9062	0.3648	1	0.8603166666666666	89
synuclein_present	Alpha-synuclein	Logistic	22	19959473	rs165815	COMT	C	T	0.1227	110	-0.6635883783184009	0.515	0.7440165694790906	-2.1218608544974185	0.7946840978606167	0.11980847480838905	2.213741560638153	-0.8919	0.3724	1	0.8603166666666666	89
synuclein_present	Alpha-synuclein	Logistic	9	136518097	rs77905	DBH	G	A	0.4722	108	-0.37178858174878054	0.6895	0.4214812172642337	-1.1978917675866787	0.45431460408911756	0.3018298691336	1.5750934503754084	-0.8821	0.3777	1	0.8603166666666666	89
synuclein_present	Alpha-synuclein	Logistic	7	50615064	rs67275148	DDC	C	G	0.1528	108	0.4369637751675354	1.548	0.543149503005016	-0.627609250722296	1.5015368010573669	0.5338666177468617	4.4885818298836435	0.8045	0.4211	1	0.8818565217391303	89
synuclein_present	Alpha-synuclein	Logistic	22	19952132	rs4646316	COMT	T	C	0.2136	110	-0.45318584431957604	0.6356	0.5802635650698796	-1.59050243185654	0.684130743217388	0.20382317874546696	1.9820481776731433	-0.781	0.4348	1	0.8818565217391303	89
synuclein_present	Alpha-synuclein	Logistic	22	19952561	rs165774	COMT	A	G	0.3409	110	-0.38846050929234055	0.6781	0.5116034627845918	-1.3912032963501404	0.6142822777654593	0.24877577347520993	1.848329536178973	-0.7593	0.4477	1	0.8818565217391303	89
synuclein_present	Alpha-synuclein	Logistic	5	1442521	rs2617605	DAT1	C	T	0.4027	113	0.3126185577418125	1.367	0.4227431477238844	-0.5159580117970008	1.141195127280626	0.5969284561013609	3.130507485276743	0.7395	0.4596	1	0.8818565217391303	89
synuclein_present	Alpha-synuclein	Logistic	22	19910716	rs7289747	COMT	C	A	0.05	110	0.5658818295140691	1.761	0.7837698469723948	-0.9703070705518249	2.102070729579963	0.378966650736182	8.183097362197309	0.722	0.4703	1	0.8818565217391303	89
synuclein_present	Alpha-synuclein	Logistic	9	136512515	rs2797853	DBH	T	C	0.3657	108	0.28668157211819745	1.332	0.4001138480365631	-0.4975415700334662	1.0709047142698611	0.6080236072636588	2.9180182789031726	0.7165	0.4737	1	0.8818565217391303	89
synuclein_present	Alpha-synuclein	Logistic	3	113899307	rs1503670	DRD3	A	G	0.4052	116	0.31772619380015765	1.374	0.4540891722168896	-0.572288583744946	1.2077409713452614	0.5642326662464406	3.345917584954981	0.6997	0.4841	1	0.8818565217391303	89
synuclein_present	Alpha-synuclein	Logistic	22	19956781	rs165599	COMT	G	A	0.2727	110	0.34712953109520095	1.415	0.4962537971339542	-0.6255279112873492	1.319786973477751	0.5349789325421606	3.742624014156312	0.6995	0.4843	1	0.8818565217391303	89
synuclein_present	Alpha-synuclein	Logistic	11	2186335	rs2070762	TH	A	G	0.4698	116	-0.2782599338728761	0.7571	0.40705081022948525	-1.076079521922667	0.519559654176915	0.3409295156891173	1.681287138901412	-0.6836	0.4942	1	0.8818565217391303	89
synuclein_present	Alpha-synuclein	Logistic	5	1401580	rs11133767	DAT1	T	C	0.3186	113	0.3450071390710503	1.412	0.5052828633143678	-0.6453472730251105	1.3353615511672112	0.5244803725915435	3.801370087785334	0.6828	0.4947	1	0.8818565217391303	89
synuclein_present	Alpha-synuclein	Logistic	11	113312139	rs11214607	DRD2	G	T	0.1619	105	-0.4692039490751713	0.6255	0.7168891506114153	-1.8743066842735454	0.9358987861232027	0.1534613271215377	2.5495038869964874	-0.6545	0.5128	1	0.8903962264150944	89
synuclein_present	Alpha-synuclein	Logistic	11	113283459	rs6277	DRD2	G	A	0.4712	104	0.2978798974282269	1.347	0.4726751784008678	-0.6285634522374739	1.2243232470939278	0.5333574443769389	3.401863082870379	0.6302	0.5285	1	0.8903962264150944	89
synuclein_present	Alpha-synuclein	Logistic	7	50596864	rs3735273	DDC	T	C	0.2269	108	0.3364722366212129	1.4	0.5522275342544115	-0.7458937305174336	1.4188382037598595	0.47431020494993004	4.132316740279507	0.6093	0.5423	1	0.8903962264150944	89
synuclein_present	Alpha-synuclein	Logistic	5	1428883	rs365663	DAT1	G	A	0.4598	112	0.26543646350446126	1.304	0.4481453039075827	-0.6129283321544009	1.1438012591633235	0.5417620846330862	3.1386766409680074	0.5923	0.5537	1	0.8903962264150944	89
synuclein_present	Alpha-synuclein	Logistic	5	1411412	rs6347	DAT1	C	T	0.2699	113	-0.3084291455965701	0.7346	0.5258808961578347	-1.3391557020659262	0.7222974108727859	0.2620668376905278	2.0591585137424078	-0.5865	0.5575	1	0.8903962264150944	89
synuclein_present	Alpha-synuclein	Logistic	22	19921137	rs9605030	COMT	T	C	0.1136	110	-0.5173468407562563	0.5961	0.9142018744588377	-2.3091825146955784	1.2744888331830657	0.09934242935039884	3.5768725641555217	-0.5659	0.5714	1	0.8903962264150944	89
synuclein_present	Alpha-synuclein	Logistic	9	136502328	rs2519143	DBH	A	G	0.2083	108	0.3008450589780618	1.351	0.5372233196036817	-0.7521126474451545	1.353802765401278	0.47136966216014275	3.8721223415942023	0.56	0.5755	1	0.8903962264150944	89
synuclein_present	Alpha-synuclein	Logistic	17	37784464	rs1495099	PPP1R1B	C	G	0.2478	115	0.27763173659827955	1.32	0.5332918490170564	-0.7676202874751509	1.32288376067171	0.4641162183784753	3.7542320888668375	0.5206	0.6026	1	0.8955263157894737	89
synuclein_present	Alpha-synuclein	Logistic	11	113309869	rs11214606	DRD2	T	C	0.07619	105	0.35276731910771536	1.423	0.70539355950353	-1.0298040575192033	1.7353386957346342	0.35707692025247606	5.670848170663752	0.5001	0.617	1	0.8955263157894737	89
synuclein_present	Alpha-synuclein	Logistic	22	19996570	rs877118	COMT	C	T	0.4545	110	-0.21964966205995404	0.8028	0.4460797361087612	-1.093965944833126	0.6546666207132179	0.3348857182759594	1.9245008217069315	-0.4924	0.6224	1	0.8955263157894737	89
synuclein_present	Alpha-synuclein	Logistic	5	174867169	rs12518222	DRD1	T	C	0.1491	114	0.2814124594381855	1.325	0.5716279899211568	-0.8389784008072818	1.4018033196836528	0.43215178390860026	4.062519386409181	0.4923	0.6225	1	0.8955263157894737	89
synuclein_present	Alpha-synuclein	Logistic	3	113862887	rs963468	DRD3	A	G	0.4353	116	0.20048886074940356	1.222	0.4321812044608829	-0.6465862999939269	1.047564021492734	0.5238309296870091	2.8506984131163136	0.4639	0.6427	1	0.9086448275862069	89
synuclein_present	Alpha-synuclein	Logistic	3	113903920	rs6804359	DRD3	C	A	0.06897	116	0.3974329364109001	1.488	0.9206229706066716	-1.4069880859781763	2.2018539587999766	0.2448797302322115	9.041761022443136	0.4317	0.666	1	0.9256271186440679	89
synuclein_present	Alpha-synuclein	Logistic	3	113917372	rs62268962	DRD3	T	A	0.213	115	0.18148787604537725	1.199	0.481400201711876	-0.7620565193098996	1.1250322714006542	0.46670565023877825	3.080316253434017	0.377	0.7062	1	0.9339013698630138	89
synuclein_present	Alpha-synuclein	Logistic	9	136505241	rs1108581	DBH	G	A	0.1852	108	-0.1996711951290677	0.819	0.5568075714697929	-1.2910140352098618	0.8916716449517263	0.2749917903016149	2.4392037277341974	-0.3586	0.7199	1	0.9339013698630138	89
synuclein_present	Alpha-synuclein	Logistic	5	174867899	rs4867798	DRD1	C	T	0.3289	114	0.1587116911548208	1.172	0.4438246396946891	-0.7111846026467699	1.0286079849564114	0.4910621392652894	2.7971694214811786	0.3576	0.7207	1	0.9339013698630138	89
synuclein_present	Alpha-synuclein	Logistic	22	19916818	rs5993876	COMT	G	C	0.2864	110	0.17981842657583616	1.197	0.5329532500765743	-0.8647699435742496	1.224406796725922	0.42114842938570834	3.4021473191528004	0.3374	0.7358	1	0.9339013698630138	89
synuclein_present	Alpha-synuclein	Logistic	11	2190951	rs6356	TH	T	C	0.3491	116	0.14669437915080344	1.158	0.46584432883710203	-0.7663605053699165	1.0597492636715233	0.4647012721278837	2.88564736192711	0.3149	0.7528	1	0.9339013698630138	89
synuclein_present	Alpha-synuclein	Logistic	9	136503708	rs2005663	DBH	T	A	0.4038	104	-0.1315904203875971	0.8767	0.46188283744330333	-1.0368807817764716	0.7736999410012775	0.35455890550574554	2.1677720628781247	-0.2849	0.7757	1	0.9339013698630138	89
synuclein_present	Alpha-synuclein	Logistic	11	113286878	rs2440390	DRD2	T	C	0.1381	105	-0.16747235394374885	0.8458	0.6855192547840723	-1.5110900933205305	1.1761453854330328	0.22066929667433027	3.2418539904795804	-0.2443	0.807	1	0.9339013698630138	89
synuclein_present	Alpha-synuclein	Logistic	22	19879637	rs3804047	COMT	G	A	0.2455	110	-0.1282880203015309	0.8796	0.53542579424679	-1.1777225770252393	0.9211465364221776	0.30797933973982694	2.5121690326812143	-0.2396	0.8106	1	0.9339013698630138	89
synuclein_present	Alpha-synuclein	Logistic	22	19906096	rs5993865	COMT	T	C	0.3349	109	-0.11272087006411878	0.8934	0.4848209465123388	-1.0629699252283027	0.8375281851000652	0.3454283889160486	2.310648416896569	-0.2325	0.8161	1	0.9339013698630138	89
synuclein_present	Alpha-synuclein	Logistic	22	19929551	rs3788319	COMT	G	A	0.4591	110	-0.10702857275852336	0.8985	0.46839637968719194	-1.0250854769454196	0.8110283314283728	0.3587657978907628	2.2502207700573726	-0.2285	0.8193	1	0.9339013698630138	89
synuclein_present	Alpha-synuclein	Logistic	5	1394522	rs27072	DAT1	T	C	0.1991	113	-0.12352448628549743	0.8838	0.5420117871237272	-1.1858675890480028	0.938818616477008	0.3054810324978586	2.5569588842000384	-0.2279	0.8198	1	0.9339013698630138	89
synuclein_present	Alpha-synuclein	Logistic	3	113878001	rs324031	DRD3	C	T	0.06897	116	-0.1915237675587542	0.8257	0.8592362833501759	-1.8756268829250988	1.4925793478075904	0.15325886136132494	4.448555104377463	-0.2229	0.8236	1	0.9339013698630138	89
synuclein_present	Alpha-synuclein	Logistic	11	113324293	rs12805897	DRD2	A	G	0.06667	105	0.19721016928770527	1.218	0.8903393647300464	-1.5478549855831856	1.9422753241585962	0.21270373742553547	6.974602411578972	0.2215	0.8247	1	0.9339013698630138	89
synuclein_present	Alpha-synuclein	Logistic	5	1395077	rs40184	DAT1	T	C	0.4469	113	0.09712671073072282	1.102	0.4562081293129301	-0.7970412227226202	0.9912946441840658	0.4506603971819488	2.694720919774317	0.2129	0.8314	1	0.9339013698630138	89
synuclein_present	Alpha-synuclein	Logistic	5	1412645	rs27048	DAT1	T	C	0.4735	113	-0.07407720339631574	0.9286	0.514425023585526	-1.0823502496239468	0.9341958428313153	0.33879832856152553	2.5451659211577464	-0.144	0.8855	1	0.9760102564102564	89
synuclein_present	Alpha-synuclein	Logistic	3	113885135	rs11706283	DRD3	T	C	0.09052	116	0.08434114843375096	1.088	0.6907546964271167	-1.2695380565633978	1.4382203534309	0.280961380071039	4.213191149974774	0.1221	0.9028	1	0.9760102564102564	89
synuclein_present	Alpha-synuclein	Logistic	9	136504458	rs2519156	DBH	T	C	0.4537	108	0.044973365642731196	1.046	0.41952766457771634	-0.7773008569295927	0.8672475882150552	0.45964498604691595	2.3803501250165358	0.1072	0.9146	1	0.9760102564102564	89
synuclein_present	Alpha-synuclein	Logistic	3	113868854	rs324035	DRD3	A	C	0.1897	116	-0.04940035029512699	0.9518	0.5361444572946276	-1.100243486592597	1.001442786002343	0.33279004391858613	2.722206558023188	-0.09214	0.9266	1	0.9760102564102564	89
synuclein_present	Alpha-synuclein	Logistic	22	19889825	rs3788317	COMT	T	G	0.2182	110	0.051643233151838386	1.053	0.5749636289449832	-1.0752854795803286	1.1785719458840054	0.34120033566736296	3.2497300972205974	0.08982	0.9284	1	0.9760102564102564	89
synuclein_present	Alpha-synuclein	Logistic	5	1395794	rs10069463	DAT1	G	A	0.08407	113	-0.0440563861969199	0.9569	0.7744135383533116	-1.5619069213694106	1.4737941489755708	0.20973574005742604	4.365768131598798	-0.05689	0.9546	1	0.9785	89
synuclein_present	Alpha-synuclein	Logistic	11	113317973	rs4245146	DRD2	C	T	0.481	105	-0.01877515532633398	0.9814	0.4317120102629105	-0.8649306954416386	0.8273803847889706	0.4210807344304277	2.287318989558602	-0.04349	0.9653	1	0.9785	89
synuclein_present	Alpha-synuclein	Logistic	22	19951271	rs4680	COMT	G	A	0.4227	110	-0.01247752151111258	0.9876	0.4040648157743711	-0.8044445604288799	0.7794895174066547	0.44733632586455313	2.1803589460680706	-0.03088	0.9754	1	0.9785	89
synuclein_present	Alpha-synuclein	Logistic	22	19896571	rs5993864	COMT	C	T	0.4818	110	-0.012781334364733152	0.9873	0.47478953806586743	-0.9433688289738333	0.917806160244367	0.3893140911210795	2.503791443030101	-0.02692	0.9785	1	0.9785	89
synuclein_present	Alpha-synuclein	Logistic	3	113899423	rs74988970	DRD3	C	T	0.07391	115	NA	NA	NA	NA	NA	NA	NA	NA	NA	NA	NA	89
synuclein_present	Alpha-synuclein	Logistic	5	1426267	rs72715534	DAT1	G	T	0.0354	113	NA	NA	NA	NA	NA	NA	NA	NA	NA	NA	NA	89
synuclein_present	Alpha-synuclein	Logistic	5	1435972	rs4975547	DAT1	A	G	0.1802	111	NA	NA	NA	NA	NA	NA	NA	NA	NA	NA	NA	89
synuclein_present	Alpha-synuclein	Logistic	5	1443199	rs6350	DAT1	A	G	0.0708	113	NA	NA	NA	NA	NA	NA	NA	NA	NA	NA	NA	89
synuclein_present	Alpha-synuclein	Logistic	9	136509370	rs4531	DBH	T	G	0.05556	108	NA	NA	NA	NA	NA	NA	NA	NA	NA	NA	NA	89
synuclein_present	Alpha-synuclein	Logistic	11	113319835	rs76581995	DRD2	A	C	0.03846	104	NA	NA	NA	NA	NA	NA	NA	NA	NA	NA	NA	89
synuclein_present	Alpha-synuclein	Logistic	22	19914854	rs17210001	COMT	C	T	0.04091	110	NA	NA	NA	NA	NA	NA	NA	NA	NA	NA	NA	89
braak_stage	Braak stage	Linear	22	19896571	rs5993864	COMT	C	T	0.4818	110	0.6533	NA	0.2844144536351763	0.09584767087505441	1.2107523291249456	NA	NA	2.297	0.02428	1	0.9029685714285715	89
braak_stage	Braak stage	Linear	5	1435972	rs4975547	DAT1	A	G	0.1802	111	0.7617	NA	0.34701594533029617	0.0815487471526195	1.4418512528473806	NA	NA	2.195	0.0311	1	0.9029685714285715	89
braak_stage	Braak stage	Linear	22	19929551	rs3788319	COMT	G	A	0.4591	110	-0.5798	NA	0.2999482669425763	-1.1676986032074494	0.008098603207449595	NA	NA	-1.933	0.05687	1	0.9029685714285715	89
braak_stage	Braak stage	Linear	22	19933687	rs9332325	COMT	T	C	0.2455	110	-0.6382	NA	0.342381974248927	-1.309268669527897	0.03286866952789691	NA	NA	-1.864	0.06602	1	0.9029685714285715	89
braak_stage	Braak stage	Linear	17	37784464	rs1495099	PPP1R1B	C	G	0.2478	115	-0.5738	NA	0.33206018518518515	-1.224637962962963	0.07703796296296295	NA	NA	-1.728	0.08767	1	0.9029685714285715	89
braak_stage	Braak stage	Linear	3	113868854	rs324035	DRD3	A	C	0.1897	116	0.5518	NA	0.3245882352941176	-0.08439294117647056	1.1879929411764705	NA	NA	1.7	0.0929	1	0.9029685714285715	89
braak_stage	Braak stage	Linear	5	174867899	rs4867798	DRD1	C	T	0.3289	114	-0.4677	NA	0.2809009009009009	-1.0182657657657659	0.08286576576576576	NA	NA	-1.665	0.09978	1	0.9029685714285715	89
braak_stage	Braak stage	Linear	3	113862887	rs963468	DRD3	A	G	0.4353	116	-0.4522	NA	0.27323262839879153	-0.9877359516616313	0.08333595166163138	NA	NA	-1.655	0.1016	1	0.9029685714285715	89
braak_stage	Braak stage	Linear	3	113900740	rs75970639	DRD3	T	C	0.0819	116	0.7858	NA	0.480905752753978	-0.1567752753977968	1.7283752753977968	NA	NA	1.634	0.1059	1	0.9029685714285715	89
braak_stage	Braak stage	Linear	22	19906511	rs11541479	COMT	A	G	0.1409	110	-0.5914	NA	0.3724181360201511	-1.3213395465994964	0.1385395465994962	NA	NA	-1.588	0.1163	1	0.9029685714285715	89
braak_stage	Braak stage	Linear	7	50562608	rs4397355	DDC	G	A	0.316	106	-0.4629	NA	0.31792582417582416	-1.0860346153846154	0.16023461538461536	NA	NA	-1.456	0.1497	1	0.9029685714285715	89
braak_stage	Braak stage	Linear	3	113902749	rs6787134	DRD3	G	T	0.1509	116	0.5988	NA	0.4181564245810056	-0.22078659217877095	1.4183865921787708	NA	NA	1.432	0.156	1	0.9029685714285715	89
braak_stage	Braak stage	Linear	5	1395794	rs10069463	DAT1	G	A	0.08407	113	0.7536	NA	0.5277310924369748	-0.28075294117647065	1.7879529411764707	NA	NA	1.428	0.1571	1	0.9029685714285715	89
braak_stage	Braak stage	Linear	11	113286878	rs2440390	DRD2	T	C	0.1381	105	0.5978	NA	0.4494736842105263	-0.2831684210526315	1.4787684210526315	NA	NA	1.33	0.1877	1	0.9029685714285715	89
braak_stage	Braak stage	Linear	9	136504458	rs2519156	DBH	T	C	0.4537	108	0.3677	NA	0.2794072948328268	-0.1799382978723405	0.9153382978723406	NA	NA	1.316	0.1921	1	0.9029685714285715	89
braak_stage	Braak stage	Linear	22	19951897	rs4646315	COMT	C	G	0.215	107	-0.4003	NA	0.3182034976152623	-1.0239788553259142	0.22337885532591406	NA	NA	-1.258	0.2122	1	0.9029685714285715	89
braak_stage	Braak stage	Linear	3	113899423	rs74988970	DRD3	C	T	0.07391	115	0.5995	NA	0.5168103448275863	-0.4134482758620691	1.6124482758620693	NA	NA	1.16	0.2494	1	0.9029685714285715	89
braak_stage	Braak stage	Linear	5	1438354	rs403636	DAT1	A	C	0.1372	113	-0.4589	NA	0.4061061946902655	-1.2548681415929201	0.3370681415929203	NA	NA	-1.13	0.262	1	0.9029685714285715	89
braak_stage	Braak stage	Linear	22	19906096	rs5993865	COMT	T	C	0.3349	109	-0.3442	NA	0.30514184397163124	-0.9422780141843972	0.2538780141843972	NA	NA	-1.128	0.2628	1	0.9029685714285715	89
braak_stage	Braak stage	Linear	22	19985507	rs2073745	COMT	A	G	0.4636	110	0.3198	NA	0.2944751381215469	-0.25737127071823196	0.8969712707182319	NA	NA	1.086	0.2807	1	0.9029685714285715	89
braak_stage	Braak stage	Linear	22	19914854	rs17210001	COMT	C	T	0.04091	110	0.7575	NA	0.7079439252336448	-0.6300700934579438	2.1450700934579436	NA	NA	1.07	0.2877	1	0.9029685714285715	89
braak_stage	Braak stage	Linear	7	50533539	rs11768267	DDC	G	A	0.4444	108	-0.2979	NA	0.27919400187441423	-0.8451202436738519	0.24932024367385192	NA	NA	-1.067	0.2894	1	0.9029685714285715	89
braak_stage	Braak stage	Linear	9	136509448	rs1611126	DBH	G	C	0.0787	108	-0.5182	NA	0.5065493646138808	-1.5110367546432064	0.4746367546432063	NA	NA	-1.023	0.3097	1	0.9029685714285715	89
braak_stage	Braak stage	Linear	7	50567493	rs6951648	DDC	A	G	0.213	108	-0.3348	NA	0.32855740922473015	-0.978772522080471	0.3091725220804711	NA	NA	-1.019	0.3113	1	0.9029685714285715	89
braak_stage	Braak stage	Linear	22	19952132	rs4646316	COMT	T	C	0.2136	110	0.3547	NA	0.3543456543456544	-0.33981748251748256	1.0492174825174825	NA	NA	1.001	0.3197	1	0.9029685714285715	89
braak_stage	Braak stage	Linear	22	19956781	rs165599	COMT	G	A	0.2727	110	0.342	NA	0.3553246753246753	-0.3544363636363636	1.0384363636363636	NA	NA	0.9625	0.3388	1	0.9029685714285715	89
braak_stage	Braak stage	Linear	22	19959473	rs165815	COMT	C	T	0.1227	110	0.3844	NA	0.40251308900523564	-0.40452565445026184	1.173325654450262	NA	NA	0.955	0.3425	1	0.9029685714285715	89
braak_stage	Braak stage	Linear	5	1400750	rs28363151	DAT1	A	G	0.07965	113	0.5142	NA	0.5467304625199362	-0.557391706539075	1.585791706539075	NA	NA	0.9405	0.3498	1	0.9029685714285715	89
braak_stage	Braak stage	Linear	22	19910716	rs7289747	COMT	C	A	0.05	110	0.5649	NA	0.6077461000537924	-0.6262823561054331	1.756082356105433	NA	NA	0.9295	0.3555	1	0.9029685714285715	89
braak_stage	Braak stage	Linear	11	113345339	rs10789943	DRD2	A	G	0.1381	105	0.3941	NA	0.43735434468982354	-0.4631145155920541	1.2513145155920542	NA	NA	0.9011	0.3705	1	0.9029685714285715	89
braak_stage	Braak stage	Linear	3	113899307	rs1503670	DRD3	A	G	0.4052	116	0.2663	NA	0.2992807372443245	-0.32029024499887604	0.852890244998876	NA	NA	0.8898	0.3761	1	0.9029685714285715	89
braak_stage	Braak stage	Linear	22	19889825	rs3788317	COMT	T	G	0.2182	110	-0.2997	NA	0.339027149321267	-0.9641932126696833	0.3647932126696833	NA	NA	-0.884	0.3794	1	0.9029685714285715	89
braak_stage	Braak stage	Linear	11	113281397	rs6276	DRD2	C	T	0.3095	105	-0.2716	NA	0.31254315304948216	-0.884184579976985	0.340984579976985	NA	NA	-0.869	0.3877	1	0.9029685714285715	89
braak_stage	Braak stage	Linear	3	113885135	rs11706283	DRD3	T	C	0.09052	116	-0.36	NA	0.45277323607093445	-1.2474355426990313	0.5274355426990315	NA	NA	-0.7951	0.4288	1	0.9029685714285715	89
braak_stage	Braak stage	Linear	9	136518097	rs77905	DBH	G	A	0.4722	108	0.2417	NA	0.30900025568908207	-0.36394050115060084	0.8473405011506009	NA	NA	0.7822	0.4365	1	0.9029685714285715	89
braak_stage	Braak stage	Linear	7	50596864	rs3735273	DDC	T	C	0.2269	108	-0.264	NA	0.3376822716807368	-0.9258572524942441	0.3978572524942441	NA	NA	-0.7818	0.4368	1	0.9029685714285715	89
braak_stage	Braak stage	Linear	5	174870150	rs4532	DRD1	C	T	0.3553	114	0.213	NA	0.2762645914396887	-0.3284785992217898	0.7544785992217897	NA	NA	0.771	0.4429	1	0.9029685714285715	89
braak_stage	Braak stage	Linear	5	1428883	rs365663	DAT1	G	A	0.4598	112	0.215	NA	0.28256012616638193	-0.33881784728610864	0.7688178472861086	NA	NA	0.7609	0.4489	1	0.9029685714285715	89
braak_stage	Braak stage	Linear	3	113878001	rs324031	DRD3	C	T	0.06897	116	0.3802	NA	0.5095831657954698	-0.6185830049591208	1.3789830049591207	NA	NA	0.7461	0.4577	1	0.9029685714285715	89
braak_stage	Braak stage	Linear	11	113312139	rs11214607	DRD2	G	T	0.1619	105	0.3206	NA	0.44008236101578585	-0.5419614275909402	1.1831614275909401	NA	NA	0.7285	0.4687	1	0.9029685714285715	89
braak_stage	Braak stage	Linear	22	19899886	rs2904563	COMT	G	A	0.1045	110	0.3225	NA	0.4479166666666667	-0.5554166666666667	1.2004166666666667	NA	NA	0.72	0.4736	1	0.9029685714285715	89
braak_stage	Braak stage	Linear	5	1428111	rs10052016	DAT1	G	A	0.2812	112	-0.229	NA	0.3187195546276966	-0.8536903270702852	0.3956903270702853	NA	NA	-0.7185	0.4745	1	0.9029685714285715	89
braak_stage	Braak stage	Linear	22	19996570	rs877118	COMT	C	T	0.4545	110	-0.1961	NA	0.28432651877627957	-0.7533799768015079	0.361179976801508	NA	NA	-0.6897	0.4924	1	0.9029685714285715	89
braak_stage	Braak stage	Linear	22	19908219	rs1978058	COMT	T	C	0.3545	110	-0.2126	NA	0.30851835727760846	-0.8172959802641125	0.3920959802641125	NA	NA	-0.6891	0.4928	1	0.9029685714285715	89
braak_stage	Braak stage	Linear	11	113321211	rs55697087	DRD2	G	C	0.2619	105	0.2676	NA	0.3888969626507775	-0.49463804679552387	1.029838046795524	NA	NA	0.6881	0.4936	1	0.9029685714285715	89
braak_stage	Braak stage	Linear	11	2190951	rs6356	TH	T	C	0.3491	116	-0.2032	NA	0.29939590393399146	-0.7900159717106232	0.3836159717106233	NA	NA	-0.6787	0.4992	1	0.9029685714285715	89
braak_stage	Braak stage	Linear	9	136509370	rs4531	DBH	T	G	0.05556	108	0.4486	NA	0.6832165702101737	-0.8905044776119403	1.7877044776119404	NA	NA	0.6566	0.5135	1	0.9029685714285715	89
braak_stage	Braak stage	Linear	5	1412645	rs27048	DAT1	T	C	0.4735	113	0.2064	NA	0.3186168570546465	-0.4180890398271071	0.8308890398271072	NA	NA	0.6478	0.519	1	0.9029685714285715	89
braak_stage	Braak stage	Linear	11	113306765	rs4436578	DRD2	C	T	0.08571	105	-0.3292	NA	0.523037813790912	-1.3543541150301874	0.6959541150301876	NA	NA	-0.6294	0.531	1	0.9029685714285715	89
braak_stage	Braak stage	Linear	9	136512515	rs2797853	DBH	T	C	0.3657	108	0.1668	NA	0.28473881870945716	-0.39128808467053605	0.7248880846705361	NA	NA	0.5858	0.5598	1	0.9029685714285715	89
braak_stage	Braak stage	Linear	9	136505241	rs1108581	DBH	G	A	0.1852	108	-0.2347	NA	0.4055641956108519	-1.0296058233972696	0.5602058233972697	NA	NA	-0.5787	0.5645	1	0.9029685714285715	89
braak_stage	Braak stage	Linear	7	50573333	rs7809758	DDC	G	A	0.3519	108	-0.1632	NA	0.2870712401055409	-0.7258596306068602	0.3994596306068602	NA	NA	-0.5685	0.5714	1	0.9029685714285715	89
braak_stage	Braak stage	Linear	22	19879637	rs3804047	COMT	G	A	0.2455	110	0.169	NA	0.29922096317280455	-0.41747308781869685	0.7554730878186969	NA	NA	0.5648	0.5739	1	0.9029685714285715	89
braak_stage	Braak stage	Linear	5	1394522	rs27072	DAT1	T	C	0.1991	113	-0.207	NA	0.36918138041733545	-0.9305955056179774	0.5165955056179775	NA	NA	-0.5607	0.5765	1	0.9029685714285715	89
braak_stage	Braak stage	Linear	5	1395077	rs40184	DAT1	T	C	0.4469	113	0.173	NA	0.31848306332842413	-0.45122680412371124	0.7972268041237112	NA	NA	0.5432	0.5885	1	0.9029685714285715	89
braak_stage	Braak stage	Linear	7	50526620	rs138738170	DDC	T	C	0.09434	106	-0.2408	NA	0.4563198787189691	-1.1351869622891795	0.6535869622891795	NA	NA	-0.5277	0.5993	1	0.9029685714285715	89
braak_stage	Braak stage	Linear	5	1401580	rs11133767	DAT1	T	C	0.3186	113	0.1762	NA	0.33709584847905105	-0.48450786301894	0.83690786301894	NA	NA	0.5227	0.6026	1	0.9029685714285715	89
braak_stage	Braak stage	Linear	11	2186335	rs2070762	TH	A	G	0.4698	116	-0.136	NA	0.2635148227087774	-0.6524890525092037	0.38048905250920373	NA	NA	-0.5161	0.6071	1	0.9029685714285715	89
braak_stage	Braak stage	Linear	7	50632796	rs6593011	DDC	A	C	0.1667	108	-0.1913	NA	0.37363281249999997	-0.9236203125	0.5410203124999999	NA	NA	-0.512	0.6101	1	0.9029685714285715	89
braak_stage	Braak stage	Linear	9	136516575	rs72761131	DBH	A	G	0.08962	106	0.2406	NA	0.50856055802156	-0.7561786937222575	1.2373786937222575	NA	NA	0.4731	0.6375	1	0.9029685714285715	89
braak_stage	Braak stage	Linear	7	50615064	rs67275148	DDC	C	G	0.1528	108	0.1825	NA	0.3898739585558641	-0.5816529587694936	0.9466529587694936	NA	NA	0.4681	0.6411	1	0.9029685714285715	89
braak_stage	Braak stage	Linear	5	1433401	rs4975646	DAT1	A	G	0.3982	113	-0.1119	NA	0.2624912033779029	-0.6263827586206896	0.4025827586206896	NA	NA	-0.4263	0.671	1	0.9029685714285715	89
braak_stage	Braak stage	Linear	5	174867169	rs12518222	DRD1	T	C	0.1491	114	-0.1386	NA	0.33813125152476214	-0.8013372529885339	0.5241372529885338	NA	NA	-0.4099	0.683	1	0.9029685714285715	89
braak_stage	Braak stage	Linear	11	113317973	rs4245146	DRD2	C	T	0.481	105	0.1115	NA	0.27496917385943276	-0.42743958076448824	0.6504395807644883	NA	NA	0.4055	0.6863	1	0.9029685714285715	89
braak_stage	Braak stage	Linear	3	113917372	rs62268962	DRD3	T	A	0.213	115	-0.1296	NA	0.3219875776397515	-0.760695652173913	0.5014956521739129	NA	NA	-0.4025	0.6884	1	0.9029685714285715	89
braak_stage	Braak stage	Linear	5	1437898	rs10036478	DAT1	C	T	0.3108	111	0.1277	NA	0.32361885453623923	-0.5065929548910288	0.7619929548910289	NA	NA	0.3946	0.6942	1	0.9029685714285715	89
braak_stage	Braak stage	Linear	22	19951271	rs4680	COMT	G	A	0.4227	110	0.1165	NA	0.29561025120527784	-0.4628960923623446	0.6958960923623446	NA	NA	0.3941	0.6946	1	0.9029685714285715	89
braak_stage	Braak stage	Linear	5	1442521	rs2617605	DAT1	C	T	0.4027	113	-0.102	NA	0.2641118591403418	-0.6196592439150699	0.4156592439150699	NA	NA	-0.3862	0.7004	1	0.9029685714285715	89
braak_stage	Braak stage	Linear	9	136519590	rs10761412	DBH	C	T	0.3889	108	-0.1033	NA	0.27422352004247413	-0.6407780992832492	0.4341780992832493	NA	NA	-0.3767	0.7074	1	0.9029685714285715	89
braak_stage	Braak stage	Linear	11	113283459	rs6277	DRD2	G	A	0.4712	104	-0.1182	NA	0.3168051460734388	-0.73913808630394	0.50273808630394	NA	NA	-0.3731	0.7102	1	0.9029685714285715	89
braak_stage	Braak stage	Linear	3	113858201	rs2134655	DRD3	T	C	0.2241	116	0.1205	NA	0.3650408966979703	-0.5949801575280218	0.8359801575280217	NA	NA	0.3301	0.7422	1	0.9097907894736842	89
braak_stage	Braak stage	Linear	5	1426267	rs72715534	DAT1	G	T	0.0354	113	0.2342	NA	0.7492002559181062	-1.2342325015994882	1.702632501599488	NA	NA	0.3126	0.7554	1	0.9097907894736842	89
braak_stage	Braak stage	Linear	22	19916818	rs5993876	COMT	G	C	0.2864	110	0.1072	NA	0.34907196352979486	-0.5769810485183979	0.7913810485183979	NA	NA	0.3071	0.7596	1	0.9097907894736842	89
braak_stage	Braak stage	Linear	5	1443199	rs6350	DAT1	A	G	0.0708	113	-0.1672	NA	0.5483765168907838	-1.2420179731059362	0.9076179731059362	NA	NA	-0.3049	0.7613	1	0.9097907894736842	89
braak_stage	Braak stage	Linear	22	19921137	rs9605030	COMT	T	C	0.1136	110	-0.1473	NA	0.49545913218970733	-1.1183998990918265	0.8237998990918264	NA	NA	-0.2973	0.767	1	0.9097907894736842	89
braak_stage	Braak stage	Linear	5	1411412	rs6347	DAT1	C	T	0.2699	113	0.09877	NA	0.3474147027787548	-0.5821628174463593	0.7797028174463594	NA	NA	0.2843	0.7769	1	0.9097907894736842	89
braak_stage	Braak stage	Linear	22	19952561	rs165774	COMT	A	G	0.3409	110	0.0782	NA	0.2931034482758621	-0.49628275862068977	0.6526827586206898	NA	NA	0.2668	0.7903	1	0.9134636363636364	89
braak_stage	Braak stage	Linear	9	136503708	rs2005663	DBH	T	A	0.4038	104	-0.0715	NA	0.29399671052631576	-0.647733552631579	0.5047335526315789	NA	NA	-0.2432	0.8085	1	0.9225192307692307	89
braak_stage	Braak stage	Linear	9	136502328	rs2519143	DBH	A	G	0.2083	108	-0.08481	NA	0.37659857904085253	-0.822943214920071	0.653323214920071	NA	NA	-0.2252	0.8224	1	0.9265012658227848	89
braak_stage	Braak stage	Linear	11	113320419	rs4245148	DRD2	T	C	0.09524	105	0.1077	NA	0.5089792060491494	-0.8898992438563327	1.1052992438563327	NA	NA	0.2116	0.833	1	0.9267125	89
braak_stage	Braak stage	Linear	7	50618876	rs4947644	DDC	C	T	0.4722	108	0.0337	NA	0.2810675562969141	-0.5171924103419516	0.5845924103419515	NA	NA	0.1199	0.9049	1	0.9869	89
braak_stage	Braak stage	Linear	11	113329774	rs7131056	DRD2	A	C	0.4048	105	0.02881	NA	0.30796365579903795	-0.5747987653661144	0.6324187653661144	NA	NA	0.09355	0.9257	1	0.9869	89
braak_stage	Braak stage	Linear	22	20006558	rs2518830	COMT	G	A	0.4	110	-0.02704	NA	0.31109065807639213	-0.6367776898297285	0.5826976898297286	NA	NA	-0.08692	0.931	1	0.9869	89
braak_stage	Braak stage	Linear	11	113319835	rs76581995	DRD2	A	C	0.03846	104	-0.04128	NA	0.8100470957613815	-1.6289723076923075	1.5464123076923075	NA	NA	-0.05096	0.9595	1	0.9869	89
braak_stage	Braak stage	Linear	7	50549859	rs17152020	DDC	A	T	0.2176	108	-0.01464	NA	0.3257676902536716	-0.6531446728971962	0.6238646728971963	NA	NA	-0.04494	0.9643	1	0.9869	89
braak_stage	Braak stage	Linear	11	113324293	rs12805897	DRD2	A	G	0.06667	105	0.02082	NA	0.5924871940808196	-1.1404549003984064	1.1820949003984065	NA	NA	0.03514	0.9721	1	0.9869	89
braak_stage	Braak stage	Linear	22	19929027	rs13306278	COMT	T	C	0.1409	110	0.01314	NA	0.4085820895522388	-0.787680895522388	0.813960895522388	NA	NA	0.03216	0.9744	1	0.9869	89
braak_stage	Braak stage	Linear	3	113903920	rs6804359	DRD3	C	A	0.06897	116	0.01627	NA	0.5909916454776607	-1.142073625136215	1.174613625136215	NA	NA	0.02753	0.9781	1	0.9869	89
braak_stage	Braak stage	Linear	11	113309869	rs11214606	DRD2	T	C	0.07619	105	-0.008458	NA	0.5138517618469016	-1.0156074532199273	0.9986914532199272	NA	NA	-0.01646	0.9869	1	0.9869	89
caa_score	CAA score	Linear	11	113309869	rs11214606	DRD2	T	C	0.07619	105	0.7928	NA	0.2849748382458663	0.23424931703810203	1.3513506829618978	NA	NA	2.782	0.006879	0.612231	0.612231	89
caa_score	CAA score	Linear	22	19916818	rs5993876	COMT	G	C	0.2864	110	-0.4906	NA	0.20510033444816053	-0.8925966555183946	-0.08860334448160534	NA	NA	-2.392	0.01919	1	0.8539549999999999	89
caa_score	CAA score	Linear	9	136518097	rs77905	DBH	G	A	0.4722	108	-0.3603	NA	0.17775037000493338	-0.7086907252096695	-0.011909274790330604	NA	NA	-2.027	0.04619	1	0.9445125000000001	89
caa_score	CAA score	Linear	22	19929551	rs3788319	COMT	G	A	0.4591	110	-0.3161	NA	0.1832463768115942	-0.6752628985507246	0.04306289855072465	NA	NA	-1.725	0.08849	1	0.9445125000000001	89
caa_score	CAA score	Linear	5	1443199	rs6350	DAT1	A	G	0.0708	113	0.553	NA	0.3213248111563045	-0.07679662986635682	1.182796629866357	NA	NA	1.721	0.08902	1	0.9445125000000001	89
caa_score	CAA score	Linear	22	19929027	rs13306278	COMT	T	C	0.1409	110	-0.4123	NA	0.24396449704142012	-0.8904704142011834	0.06587041420118345	NA	NA	-1.69	0.09511	1	0.9445125000000001	89
caa_score	CAA score	Linear	22	20006558	rs2518830	COMT	G	A	0.4	110	-0.3102	NA	0.18597122302158273	-0.6747035971223021	0.05430359712230215	NA	NA	-1.668	0.09924	1	0.9445125000000001	89
caa_score	CAA score	Linear	22	19951897	rs4646315	COMT	C	G	0.215	107	0.3014	NA	0.19088030398986702	-0.07272539582013937	0.6755253958201394	NA	NA	1.579	0.1185	1	0.9445125000000001	89
caa_score	CAA score	Linear	11	113317973	rs4245146	DRD2	C	T	0.481	105	0.2483	NA	0.15795165394402033	-0.061285241730279855	0.5578852417302799	NA	NA	1.572	0.1203	1	0.9445125000000001	89
caa_score	CAA score	Linear	5	1395077	rs40184	DAT1	T	C	0.4469	113	-0.2914	NA	0.18739549839228295	-0.6586951768488746	0.07589517684887459	NA	NA	-1.555	0.1238	1	0.9445125000000001	89
caa_score	CAA score	Linear	9	136509370	rs4531	DBH	T	G	0.05556	108	0.5821	NA	0.3976092896174863	-0.1972142076502732	1.361414207650273	NA	NA	1.464	0.1472	1	0.9445125000000001	89
caa_score	CAA score	Linear	5	1442521	rs2617605	DAT1	C	T	0.4027	113	-0.2228	NA	0.15558659217877097	-0.5277497206703912	0.08214972067039111	NA	NA	-1.432	0.1559	1	0.9445125000000001	89
caa_score	CAA score	Linear	22	19951271	rs4680	COMT	G	A	0.4227	110	-0.2544	NA	0.17752965806001397	-0.6023581297976274	0.09355812979762734	NA	NA	-1.433	0.1559	1	0.9445125000000001	89
caa_score	CAA score	Linear	7	50618876	rs4947644	DDC	C	T	0.4722	108	-0.2288	NA	0.1611267605633803	-0.5446084507042254	0.08700845070422536	NA	NA	-1.42	0.1597	1	0.9445125000000001	89
caa_score	CAA score	Linear	7	50526620	rs138738170	DDC	T	C	0.09434	106	-0.3743	NA	0.26489738145789105	-0.8934988676574664	0.14489886765746646	NA	NA	-1.413	0.1617	1	0.9445125000000001	89
caa_score	CAA score	Linear	5	1412645	rs27048	DAT1	T	C	0.4735	113	0.2607	NA	0.18823104693140794	-0.10823285198555954	0.6296328519855595	NA	NA	1.385	0.1698	1	0.9445125000000001	89
caa_score	CAA score	Linear	11	2186335	rs2070762	TH	A	G	0.4698	116	-0.2077	NA	0.15465376023827251	-0.5108213700670141	0.09542137006701412	NA	NA	-1.343	0.183	1	0.9465207792207793	89
caa_score	CAA score	Linear	9	136504458	rs2519156	DBH	T	C	0.4537	108	-0.204	NA	0.16451612903225807	-0.5264516129032258	0.11845161290322584	NA	NA	-1.24	0.2188	1	0.9465207792207793	89
caa_score	CAA score	Linear	11	113329774	rs7131056	DRD2	A	C	0.4048	105	0.2197	NA	0.17775080906148868	-0.1286915857605178	0.5680915857605178	NA	NA	1.236	0.2205	1	0.9465207792207793	89
caa_score	CAA score	Linear	22	19906096	rs5993865	COMT	T	C	0.3349	109	-0.2184	NA	0.1852417302798982	-0.5814737913486004	0.14467379134860045	NA	NA	-1.179	0.2421	1	0.9465207792207793	89
caa_score	CAA score	Linear	3	113858201	rs2134655	DRD3	T	C	0.2241	116	0.2525	NA	0.21452846219201357	-0.1679757858963466	0.6729757858963465	NA	NA	1.177	0.2427	1	0.9465207792207793	89
caa_score	CAA score	Linear	5	1400750	rs28363151	DAT1	A	G	0.07965	113	0.3765	NA	0.32484900776531495	-0.26020405522001727	1.0132040552200172	NA	NA	1.159	0.25	1	0.9465207792207793	89
caa_score	CAA score	Linear	5	1433401	rs4975646	DAT1	A	G	0.3982	113	0.1727	NA	0.15544554455445544	-0.13197326732673267	0.4773732673267327	NA	NA	1.111	0.2698	1	0.9465207792207793	89
caa_score	CAA score	Linear	22	19908219	rs1978058	COMT	T	C	0.3545	110	0.2057	NA	0.1866606170598911	-0.16015480943738652	0.5715548094373866	NA	NA	1.102	0.2739	1	0.9465207792207793	89
caa_score	CAA score	Linear	9	136519590	rs10761412	DBH	C	T	0.3889	108	-0.1726	NA	0.16011131725417438	-0.48641818181818175	0.14121818181818177	NA	NA	-1.078	0.2845	1	0.9465207792207793	89
caa_score	CAA score	Linear	9	136512515	rs2797853	DBH	T	C	0.3657	108	0.1783	NA	0.16663551401869156	-0.1483056074766355	0.5049056074766355	NA	NA	1.07	0.2878	1	0.9465207792207793	89
caa_score	CAA score	Linear	9	136516575	rs72761131	DBH	A	G	0.08962	106	0.3048	NA	0.29563530552861306	-0.27464519883608157	0.8842451988360815	NA	NA	1.031	0.306	1	0.9465207792207793	89
caa_score	CAA score	Linear	9	136503708	rs2005663	DBH	T	A	0.4038	104	-0.1792	NA	0.17534246575342466	-0.5228712328767123	0.1644712328767123	NA	NA	-1.022	0.31	1	0.9465207792207793	89
caa_score	CAA score	Linear	3	113862887	rs963468	DRD3	A	G	0.4353	116	-0.1663	NA	0.16352015732546707	-0.48679950835791547	0.15419950835791546	NA	NA	-1.017	0.3119	1	0.9465207792207793	89
caa_score	CAA score	Linear	5	1395794	rs10069463	DAT1	G	A	0.08407	113	0.2985	NA	0.3167780961477236	-0.3223850684495383	0.9193850684495383	NA	NA	0.9423	0.3489	1	0.9465207792207793	89
caa_score	CAA score	Linear	9	136502328	rs2519143	DBH	A	G	0.2083	108	-0.2057	NA	0.2203771159202914	-0.6376391472037711	0.22623914720377114	NA	NA	-0.9334	0.3536	1	0.9465207792207793	89
caa_score	CAA score	Linear	5	174867169	rs12518222	DRD1	T	C	0.1491	114	0.1927	NA	0.20753904146472807	-0.214076521270867	0.599476521270867	NA	NA	0.9285	0.3559	1	0.9465207792207793	89
caa_score	CAA score	Linear	5	1411412	rs6347	DAT1	C	T	0.2699	113	-0.1792	NA	0.20616658996778647	-0.5832865163368615	0.2248865163368615	NA	NA	-0.8692	0.3873	1	0.9465207792207793	89
caa_score	CAA score	Linear	5	1428883	rs365663	DAT1	G	A	0.4598	112	-0.1443	NA	0.16952537593984965	-0.47656973684210535	0.1879697368421053	NA	NA	-0.8512	0.3972	1	0.9465207792207793	89
caa_score	CAA score	Linear	5	1428111	rs10052016	DAT1	G	A	0.2812	112	-0.1557	NA	0.19118369351669942	-0.5304200392927308	0.21902003929273084	NA	NA	-0.8144	0.4179	1	0.9465207792207793	89
caa_score	CAA score	Linear	7	50632796	rs6593011	DDC	A	C	0.1667	108	0.1756	NA	0.2164160709884151	-0.24857549913729357	0.5997754991372936	NA	NA	0.8114	0.4197	1	0.9465207792207793	89
caa_score	CAA score	Linear	22	19914854	rs17210001	COMT	C	T	0.04091	110	-0.3469	NA	0.43173615432482887	-1.1931028624766644	0.49930286247666456	NA	NA	-0.8035	0.4241	1	0.9465207792207793	89
caa_score	CAA score	Linear	5	1394522	rs27072	DAT1	T	C	0.1991	113	-0.1589	NA	0.21974830590513073	-0.5896066795740562	0.27180667957405624	NA	NA	-0.7231	0.4717	1	0.9465207792207793	89
caa_score	CAA score	Linear	22	19899886	rs2904563	COMT	G	A	0.1045	110	-0.1965	NA	0.27238702522872194	-0.730378569448295	0.33737856944829503	NA	NA	-0.7214	0.4728	1	0.9465207792207793	89
caa_score	CAA score	Linear	22	19959473	rs165815	COMT	C	T	0.1227	110	0.1697	NA	0.24551504629629628	-0.31150949074074075	0.6509094907407407	NA	NA	0.6912	0.4915	1	0.9465207792207793	89
caa_score	CAA score	Linear	22	19896571	rs5993864	COMT	C	T	0.4818	110	0.1202	NA	0.17815325329776197	-0.22898037646361344	0.4693803764636134	NA	NA	0.6747	0.5019	1	0.9465207792207793	89
caa_score	CAA score	Linear	3	113878001	rs324031	DRD3	C	T	0.06897	116	-0.1907	NA	0.3021708128664237	-0.7829547932181905	0.40155479321819054	NA	NA	-0.6311	0.5297	1	0.9465207792207793	89
caa_score	CAA score	Linear	7	50615064	rs67275148	DDC	C	G	0.1528	108	0.1396	NA	0.2262194133851888	-0.30379005023497	0.5829900502349701	NA	NA	0.6171	0.539	1	0.9465207792207793	89
caa_score	CAA score	Linear	22	19956781	rs165599	COMT	G	A	0.2727	110	-0.1322	NA	0.21689909762100082	-0.5573222313371616	0.29292223133716155	NA	NA	-0.6095	0.544	1	0.9465207792207793	89
caa_score	CAA score	Linear	3	113917372	rs62268962	DRD3	T	A	0.213	115	0.111	NA	0.18855104467470699	-0.2585600475624257	0.48056004756242565	NA	NA	0.5887	0.5576	1	0.9465207792207793	89
caa_score	CAA score	Linear	22	19996570	rs877118	COMT	C	T	0.4545	110	0.1018	NA	0.17312925170068028	-0.23753333333333332	0.4411333333333333	NA	NA	0.588	0.5582	1	0.9465207792207793	89
caa_score	CAA score	Linear	5	1401580	rs11133767	DAT1	T	C	0.3186	113	-0.1112	NA	0.200903342366757	-0.5049705510388437	0.28257055103884376	NA	NA	-0.5535	0.5814	1	0.9465207792207793	89
caa_score	CAA score	Linear	9	136505241	rs1108581	DBH	G	A	0.1852	108	0.1282	NA	0.23868925712157885	-0.3396309439582945	0.5960309439582946	NA	NA	0.5371	0.5928	1	0.9465207792207793	89
caa_score	CAA score	Linear	5	1438354	rs403636	DAT1	A	C	0.1372	113	-0.1299	NA	0.24362340585146283	-0.6074018754688671	0.3476018754688671	NA	NA	-0.5332	0.5953	1	0.9465207792207793	89
caa_score	CAA score	Linear	22	19921137	rs9605030	COMT	T	C	0.1136	110	-0.1583	NA	0.3008361839604713	-0.7479389205625238	0.43133892056252376	NA	NA	-0.5262	0.6002	1	0.9465207792207793	89
caa_score	CAA score	Linear	9	136509448	rs1611126	DBH	G	C	0.0787	108	-0.1567	NA	0.2995603135155802	-0.7438382144905371	0.43043821449053715	NA	NA	-0.5231	0.6024	1	0.9465207792207793	89
caa_score	CAA score	Linear	7	50533539	rs11768267	DDC	G	A	0.4444	108	-0.08256	NA	0.16309758988542078	-0.40223127617542476	0.23711127617542474	NA	NA	-0.5062	0.6142	1	0.9465207792207793	89
caa_score	CAA score	Linear	22	19910716	rs7289747	COMT	C	A	0.05	110	0.1872	NA	0.37091341390925303	-0.5397902912621358	0.9141902912621359	NA	NA	0.5047	0.6152	1	0.9465207792207793	89
caa_score	CAA score	Linear	7	50549859	rs17152020	DDC	A	T	0.2176	108	-0.09468	NA	0.1887936191425723	-0.4647154935194417	0.2753554935194417	NA	NA	-0.5015	0.6175	1	0.9465207792207793	89
caa_score	CAA score	Linear	5	174870150	rs4532	DRD1	C	T	0.3553	114	0.08203	NA	0.17061148086522462	-0.25236850249584025	0.41642850249584024	NA	NA	0.4808	0.6319	1	0.9465207792207793	89
caa_score	CAA score	Linear	11	113312139	rs11214607	DRD2	G	T	0.1619	105	0.1143	NA	0.2574324324324324	-0.3902675675675675	0.6188675675675674	NA	NA	0.444	0.6584	1	0.9465207792207793	89
caa_score	CAA score	Linear	3	113900740	rs75970639	DRD3	T	C	0.0819	116	-0.1205	NA	0.2890381386423603	-0.6870147517390262	0.4460147517390261	NA	NA	-0.4169	0.6778	1	0.9465207792207793	89
caa_score	CAA score	Linear	22	19933687	rs9332325	COMT	T	C	0.2455	110	-0.08419	NA	0.212547336531179	-0.5007827796011108	0.3324027796011108	NA	NA	-0.3961	0.6931	1	0.9465207792207793	89
caa_score	CAA score	Linear	11	113286878	rs2440390	DRD2	T	C	0.1381	105	-0.1042	NA	0.2650725006359705	-0.6237421012465021	0.4153421012465021	NA	NA	-0.3931	0.6954	1	0.9465207792207793	89
caa_score	CAA score	Linear	11	113345339	rs10789943	DRD2	A	G	0.1381	105	0.1006	NA	0.2563710499490316	-0.40188725790010194	0.603087257900102	NA	NA	0.3924	0.6959	1	0.9465207792207793	89
caa_score	CAA score	Linear	11	113306765	rs4436578	DRD2	C	T	0.08571	105	0.1197	NA	0.30566905005107253	-0.47941133810010217	0.7188113381001022	NA	NA	0.3916	0.6965	1	0.9465207792207793	89
caa_score	CAA score	Linear	22	19952132	rs4646316	COMT	T	C	0.2136	110	-0.08471	NA	0.21653885480572596	-0.5091261554192229	0.3397061554192229	NA	NA	-0.3912	0.6967	1	0.9465207792207793	89
caa_score	CAA score	Linear	7	50567493	rs6951648	DDC	A	G	0.213	108	-0.07446	NA	0.191857768616336	-0.4505012264880185	0.30158122648801855	NA	NA	-0.3881	0.699	1	0.9465207792207793	89
caa_score	CAA score	Linear	3	113885135	rs11706283	DRD3	T	C	0.09052	116	-0.09991	NA	0.26900915455035	-0.627167942918686	0.427347942918686	NA	NA	-0.3714	0.7112	1	0.9465207792207793	89
caa_score	CAA score	Linear	11	113320419	rs4245148	DRD2	T	C	0.09524	105	-0.1082	NA	0.2969264544456641	-0.6901758507135016	0.47377585071350165	NA	NA	-0.3644	0.7166	1	0.9465207792207793	89
caa_score	CAA score	Linear	3	113899307	rs1503670	DRD3	A	G	0.4052	116	-0.06463	NA	0.17794603524229075	-0.4134042290748899	0.28414422907488984	NA	NA	-0.3632	0.7174	1	0.9465207792207793	89
caa_score	CAA score	Linear	5	1437898	rs10036478	DAT1	C	T	0.3108	111	-0.06726	NA	0.1934982738780207	-0.4465166168009206	0.3119966168009206	NA	NA	-0.3476	0.729	1	0.9465207792207793	89
caa_score	CAA score	Linear	3	113902749	rs6787134	DRD3	G	T	0.1509	116	-0.08695	NA	0.2505763688760807	-0.5780796829971182	0.40417968299711815	NA	NA	-0.347	0.7295	1	0.9465207792207793	89
caa_score	CAA score	Linear	22	19889825	rs3788317	COMT	T	G	0.2182	110	-0.06802	NA	0.20706240487062402	-0.47386231354642305	0.3378223135464231	NA	NA	-0.3285	0.7434	1	0.9465207792207793	89
caa_score	CAA score	Linear	22	19985507	rs2073745	COMT	A	G	0.4636	110	0.05147	NA	0.18028021015761825	-0.30187921190893174	0.4048192119089318	NA	NA	0.2855	0.776	1	0.9465207792207793	89
caa_score	CAA score	Linear	11	113281397	rs6276	DRD2	C	T	0.3095	105	-0.0522	NA	0.18309365135040337	-0.4110635566467906	0.30666355664679057	NA	NA	-0.2851	0.7764	1	0.9465207792207793	89
caa_score	CAA score	Linear	11	113319835	rs76581995	DRD2	A	C	0.03846	104	0.128	NA	0.48320120800301997	-0.8190743676859191	1.0750743676859191	NA	NA	0.2649	0.7918	1	0.9465207792207793	89
caa_score	CAA score	Linear	11	2190951	rs6356	TH	T	C	0.3491	116	0.04643	NA	0.17775650842266463	-0.3019727565084227	0.39483275650842264	NA	NA	0.2612	0.7946	1	0.9465207792207793	89
caa_score	CAA score	Linear	3	113899423	rs74988970	DRD3	C	T	0.07391	115	0.07811	NA	0.31094745222929937	-0.5313470063694268	0.6875670063694268	NA	NA	0.2512	0.8022	1	0.9465207792207793	89
caa_score	CAA score	Linear	7	50562608	rs4397355	DDC	G	A	0.316	106	-0.04605	NA	0.1912375415282392	-0.4208755813953488	0.32877558139534885	NA	NA	-0.2408	0.8104	1	0.9465207792207793	89
caa_score	CAA score	Linear	22	19952561	rs165774	COMT	A	G	0.3409	110	-0.0416	NA	0.17823479005998286	-0.3909401885175664	0.30774018851756635	NA	NA	-0.2334	0.8161	1	0.9465207792207793	89
caa_score	CAA score	Linear	22	19879637	rs3804047	COMT	G	A	0.2455	110	0.04188	NA	0.18224543080939948	-0.31532104438642294	0.399081044386423	NA	NA	0.2298	0.8189	1	0.9465207792207793	89
caa_score	CAA score	Linear	5	174867899	rs4867798	DRD1	C	T	0.3289	114	-0.02981	NA	0.17597402597402598	-0.3747190909090909	0.3150990909090909	NA	NA	-0.1694	0.8659	1	0.9695573170731708	89
caa_score	CAA score	Linear	7	50596864	rs3735273	DDC	T	C	0.2269	108	0.02933	NA	0.19684563758389262	-0.3564874496644295	0.41514744966442957	NA	NA	0.149	0.882	1	0.9695573170731708	89
caa_score	CAA score	Linear	3	113868854	rs324035	DRD3	A	C	0.1897	116	-0.02651	NA	0.19564575645756455	-0.4099756826568265	0.35695568265682653	NA	NA	-0.1355	0.8925	1	0.9695573170731708	89
caa_score	CAA score	Linear	11	113324293	rs12805897	DRD2	A	G	0.06667	105	0.04669	NA	0.3455958549222798	-0.6306778756476684	0.7240578756476684	NA	NA	0.1351	0.8929	1	0.9695573170731708	89
caa_score	CAA score	Linear	17	37784464	rs1495099	PPP1R1B	C	G	0.2478	115	0.02687	NA	0.19977695167286244	-0.36469282527881036	0.41843282527881037	NA	NA	0.1345	0.8933	1	0.9695573170731708	89
caa_score	CAA score	Linear	5	1435972	rs4975547	DAT1	A	G	0.1802	111	0.02472	NA	0.21237113402061855	-0.39152742268041235	0.4409674226804124	NA	NA	0.1164	0.9076	1	0.9732096385542168	89
caa_score	CAA score	Linear	22	19906511	rs11541479	COMT	A	G	0.1409	110	0.01946	NA	0.23013245033112587	-0.4315996026490067	0.47051960264900666	NA	NA	0.08456	0.9328	1	0.9867	89
caa_score	CAA score	Linear	7	50573333	rs7809758	DDC	G	A	0.3519	108	-0.005234	NA	0.16706032556654965	-0.33267223811043733	0.3222042381104373	NA	NA	-0.03133	0.9751	1	0.9867	89
caa_score	CAA score	Linear	11	113283459	rs6277	DRD2	G	A	0.4712	104	0.005607	NA	0.18708708708708707	-0.3610836906906907	0.37229769069069063	NA	NA	0.02997	0.9762	1	0.9867	89
caa_score	CAA score	Linear	3	113903920	rs6804359	DRD3	C	A	0.06897	116	0.006997	NA	0.3500250125062531	-0.6790520245122561	0.6930460245122562	NA	NA	0.01999	0.9841	1	0.9867	89
caa_score	CAA score	Linear	5	1426267	rs72715534	DAT1	G	T	0.0354	113	-0.007725	NA	0.44679005205321	-0.8834335020242915	0.8679835020242915	NA	NA	-0.01729	0.9863	1	0.9867	89
caa_score	CAA score	Linear	11	113321211	rs55697087	DRD2	G	C	0.2619	105	0.003819	NA	0.22759237187127532	-0.4422620488676996	0.44990004886769963	NA	NA	0.01678	0.9867	1	0.9867	89
tdp43_present	TDP-43	Logistic	7	50596864	rs3735273	DDC	T	C	0.2269	108	0.9910270779881722	2.694	0.4665852532900999	0.0765199815395764	1.905534174436768	1.079523760668408	6.722997922256286	2.124	0.03369	1	0.8529166666666668	89
tdp43_present	TDP-43	Logistic	22	19996570	rs877118	COMT	C	T	0.4545	110	0.789820067820206	2.203	0.41811544087888086	-0.029686196302400547	1.6093263319428126	0.9707501107314783	4.999442128667918	1.889	0.05893	1	0.8529166666666668	89
tdp43_present	TDP-43	Logistic	9	136518097	rs77905	DBH	G	A	0.4722	108	0.7385984434638627	2.093	0.42133396660802214	-0.08721613108786064	1.564413018015586	0.9164789946239207	4.779868415639585	1.753	0.0796	1	0.8529166666666668	89
tdp43_present	TDP-43	Logistic	22	19914854	rs17210001	COMT	C	T	0.04091	110	1.6086375922633314	4.996	0.9250359932509093	-0.2044329545084509	3.421708139035114	0.8151093894952364	30.62167645431826	1.739	0.08201	1	0.8529166666666668	89
tdp43_present	TDP-43	Logistic	11	113283459	rs6277	DRD2	G	A	0.4712	104	-0.8036319137352173	0.4477	0.46238890318482007	-1.7099141639774644	0.10265033650703004	0.1808813180836857	1.1081038778546912	-1.738	0.08221	1	0.8529166666666668	89
tdp43_present	TDP-43	Logistic	22	19959473	rs165815	COMT	C	T	0.1227	110	0.8450095298691913	2.328	0.49329219490320564	-0.12184317214109175	1.8118622318794744	0.8852871953117466	6.121837104050214	1.713	0.08665	1	0.8529166666666668	89
tdp43_present	TDP-43	Logistic	3	113899423	rs74988970	DRD3	C	T	0.07391	115	1.022810575251828	2.781	0.6023619406665653	-0.15781882845464001	2.203439978958296	0.8540044892668432	9.056112815799779	1.698	0.08952	1	0.8529166666666668	89
tdp43_present	TDP-43	Logistic	22	19929551	rs3788319	COMT	G	A	0.4591	110	-0.7624972586947385	0.4665	0.45278934601825327	-1.649964376890515	0.1249698595010379	0.19205675015753318	1.1331142999217518	-1.684	0.09215	1	0.8529166666666668	89
tdp43_present	TDP-43	Logistic	11	113281397	rs6276	DRD2	C	T	0.3095	105	-0.7595006811099665	0.4679	0.4608620637803195	-1.6627903261193926	0.14378896389945972	0.18960916985446888	1.1546404120013611	-1.648	0.09929	1	0.8529166666666668	89
tdp43_present	TDP-43	Logistic	22	19889825	rs3788317	COMT	T	G	0.2182	110	-0.9324201138040387	0.3936	0.5831270255184732	-2.075349083820246	0.21050885621216864	0.12551260542506396	1.2343059844494586	-1.599	0.1098	1	0.8529166666666668	89
tdp43_present	TDP-43	Logistic	9	136505241	rs1108581	DBH	G	A	0.1852	108	-1.0210958462402813	0.3602	0.6450384372964506	-2.2853711833413244	0.24317949086076185	0.10173629228004978	1.2752975078239852	-1.583	0.1135	1	0.8529166666666668	89
tdp43_present	TDP-43	Logistic	9	136519590	rs10761412	DBH	C	T	0.3889	108	0.5777363290486176	1.782	0.375885705301638	-0.15899965334259292	1.314472311439828	0.8529966546666888	3.7227859952637754	1.537	0.1242	1	0.8529166666666668	89
tdp43_present	TDP-43	Logistic	22	20006558	rs2518830	COMT	G	A	0.4	110	-0.6441665583383235	0.5251	0.43672309039886337	-1.5001438155200957	0.21181069884344872	0.22309807287577826	1.2359139030014274	-1.475	0.1401	1	0.8529166666666668	89
tdp43_present	TDP-43	Logistic	22	19951271	rs4680	COMT	G	A	0.4227	110	-0.5546033711118862	0.5743	0.39250061649815016	-1.3239045794482605	0.2146978372244881	0.26609428464589574	1.2394873134494706	-1.413	0.1575	1	0.8529166666666668	89
tdp43_present	TDP-43	Logistic	11	2190951	rs6356	TH	T	C	0.3491	116	-0.6249279415828014	0.5353	0.454162748243315	-1.5150869281396988	0.265231044974096	0.21978907816162868	1.3037321617468158	-1.376	0.1689	1	0.8529166666666668	89
tdp43_present	TDP-43	Logistic	7	50618876	rs4947644	DDC	C	T	0.4722	108	-0.5537331247772672	0.5748	0.4077563510878256	-1.3529355729094052	0.24546932335487093	0.258480357880409	1.2782210714551228	-1.358	0.1744	1	0.8529166666666668	89
tdp43_present	TDP-43	Logistic	5	1401580	rs11133767	DAT1	T	C	0.3186	113	-0.6172978682765075	0.5394	0.4582760714747643	-1.5155189683670454	0.28092323181403056	0.21969414094815584	1.3243519319373198	-1.347	0.178	1	0.8529166666666668	89
tdp43_present	TDP-43	Logistic	22	19952132	rs4646316	COMT	T	C	0.2136	110	-0.6837910856359203	0.5047	0.5371493210022941	-1.7366037548004165	0.36902158352857606	0.17611752435036857	1.4463188200014407	-1.273	0.2029	1	0.8529166666666668	89
tdp43_present	TDP-43	Logistic	11	113317973	rs4245146	DRD2	C	T	0.481	105	-0.4688842559778192	0.6257	0.3775235555376966	-1.2088304248317046	0.2710619128760661	0.2985462475956328	1.3113562577087536	-1.242	0.2143	1	0.8529166666666668	89
tdp43_present	TDP-43	Logistic	3	113862887	rs963468	DRD3	A	G	0.4353	116	-0.4700036292457356	0.625	0.37872975765168054	-1.2123139542430295	0.2723066957515583	0.2975080622858859	1.3129896279067381	-1.241	0.2146	1	0.8529166666666668	89
tdp43_present	TDP-43	Logistic	5	1412645	rs27048	DAT1	T	C	0.4735	113	-0.5223922601374562	0.5931	0.45072671280194665	-1.4058166172292716	0.3610320969543592	0.2451667672780572	1.434809513154941	-1.159	0.2464	1	0.8529166666666668	89
tdp43_present	TDP-43	Logistic	22	19908219	rs1978058	COMT	T	C	0.3545	110	-0.5262777283249124	0.5908	0.45723521140305157	-1.4224587426748934	0.3699032860250687	0.24112043436096578	1.4475946052646367	-1.151	0.2496	1	0.8529166666666668	89
tdp43_present	TDP-43	Logistic	11	113324293	rs12805897	DRD2	A	G	0.06667	105	-1.2409826299598365	0.2891	1.110996087699048	-3.4185349618499705	0.9365697019302974	0.03276039502728712	2.5512149633844374	-1.117	0.2639	1	0.8529166666666668	89
tdp43_present	TDP-43	Logistic	11	113306765	rs4436578	DRD2	C	T	0.08571	105	-0.8872174843884479	0.4118	0.798575593508954	-2.452425647665998	0.6779906788891019	0.08608452232321025	1.9699155600039584	-1.111	0.2668	1	0.8529166666666668	89
tdp43_present	TDP-43	Logistic	9	136512515	rs2797853	DBH	T	C	0.3657	108	-0.4411441005651824	0.6433	0.4062100373528383	-1.2373157737767455	0.35502757264638063	0.2901620340956826	1.426219978398468	-1.086	0.2775	1	0.8529166666666668	89
tdp43_present	TDP-43	Logistic	9	136503708	rs2005663	DBH	T	A	0.4038	104	-0.4634650524061531	0.6291	0.4355874552689409	-1.3172164647332774	0.39028635992097105	0.26787991835206637	1.4774038025495282	-1.064	0.2872	1	0.8529166666666668	89
tdp43_present	TDP-43	Logistic	5	1400750	rs28363151	DAT1	A	G	0.07965	113	0.7366854825744287	2.089	0.7069918258871676	-0.6490184961644199	2.1223894613132774	0.522558418231886	8.35106822078504	1.042	0.2973	1	0.8529166666666668	89
tdp43_present	TDP-43	Logistic	11	113345339	rs10789943	DRD2	A	G	0.1381	105	-0.6388484071525664	0.5279	0.6263219677966337	-1.8664394640339685	0.5887426497288357	0.1546734027616723	1.801721595466547	-1.02	0.3078	1	0.8529166666666668	89
tdp43_present	TDP-43	Logistic	7	50549859	rs17152020	DDC	A	T	0.2176	108	-0.4764241970486583	0.621	0.4707748982694252	-1.3991429976567318	0.44629460355941514	0.24680838870036398	1.562511720248637	-1.012	0.3115	1	0.8529166666666668	89
tdp43_present	TDP-43	Logistic	9	136504458	rs2519156	DBH	T	C	0.4537	108	0.3743183791113276	1.454	0.3763128371482131	-0.36325478169917014	1.1118915399218254	0.6954092333802807	3.0401034362509067	0.9947	0.3199	1	0.8529166666666668	89
tdp43_present	TDP-43	Logistic	3	113858201	rs2134655	DRD3	T	C	0.2241	116	0.4649910874221913	1.592	0.4820558650447764	-0.4798384080655703	1.409820582909953	0.6188833902906724	4.095220585593084	0.9646	0.3348	1	0.8529166666666668	89
tdp43_present	TDP-43	Logistic	3	113900740	rs75970639	DRD3	T	C	0.0819	116	-0.7607838292757566	0.4673	0.7978018343915233	-2.324475424683142	0.802907766131629	0.09783475228883765	2.2320216987447172	-0.9536	0.3403	1	0.8529166666666668	89
tdp43_present	TDP-43	Logistic	22	19952561	rs165774	COMT	A	G	0.3409	110	0.38865798979178323	1.475	0.4146569826008569	-0.4240696961058963	1.2013856756894628	0.6543782727020945	3.3247207169888005	0.9373	0.3486	1	0.8529166666666668	89
tdp43_present	TDP-43	Logistic	22	19906511	rs11541479	COMT	A	G	0.1409	110	-0.5846515844066463	0.5573	0.6302162168876214	-1.8198753695063843	0.6505722006930915	0.16204594554160393	1.9166372164508143	-0.9277	0.3535	1	0.8529166666666668	89
tdp43_present	TDP-43	Logistic	22	19899886	rs2904563	COMT	G	A	0.1045	110	-0.6883586638281483	0.5024	0.7465929108765165	-2.151680769146121	0.7749634414898241	0.11628853923595217	2.1705127750195805	-0.922	0.3565	1	0.8529166666666668	89
tdp43_present	TDP-43	Logistic	7	50562608	rs4397355	DDC	G	A	0.316	106	0.4206820739130247	1.523	0.46001320274797675	-0.4809438034730097	1.322307951299059	0.6181996574005241	3.752070989093423	0.9145	0.3605	1	0.8529166666666668	89
tdp43_present	TDP-43	Logistic	7	50533539	rs11768267	DDC	G	A	0.4444	108	0.3364722366212129	1.4	0.3767886188367446	-0.40203345629880644	1.0749779295412323	0.6689583644450221	2.9299282349598026	0.893	0.3719	1	0.8529166666666668	89
tdp43_present	TDP-43	Logistic	11	113320419	rs4245148	DRD2	T	C	0.09524	105	0.50259181883888715	1.653	0.5670034057297915	-0.608734856391504	1.6139184940692783	0.5440387209776523	5.022453172248085	0.8864	0.3754	1	0.8529166666666668	89
tdp43_present	TDP-43	Logistic	3	113903920	rs6804359	DRD3	C	A	0.06897	116	0.6976370858327973	2.009	0.796298465737698	-0.8631079070130908	2.2583820786786855	0.4218489754783677	9.567597018395434	0.8761	0.381	1	0.8529166666666668	89
tdp43_present	TDP-43	Logistic	5	1411412	rs6347	DAT1	C	T	0.2699	113	-0.3818462425095304	0.6826	0.44524981635906064	-1.2545358825732893	0.4908433975542284	0.28520818760167893	1.6336934921753876	-0.8576	0.3911	1	0.8529166666666668	89
tdp43_present	TDP-43	Logistic	9	136509448	rs1611126	DBH	G	C	0.0787	108	-0.697356025334	0.4979	0.8216755335619182	-2.30784007111536	0.9131280204473599	0.09947588051220968	2.4921057116913095	-0.8487	0.3961	1	0.8529166666666668	89
tdp43_present	TDP-43	Logistic	22	19896571	rs5993864	COMT	C	T	0.4818	110	0.3357576956833441	1.399	0.40104837038144303	-0.4502971102642842	1.1218125016309726	0.6374387338934989	3.070414293849615	0.8372	0.4025	1	0.8529166666666668	89
tdp43_present	TDP-43	Logistic	7	50573333	rs7809758	DDC	G	A	0.3519	108	-0.3127947732668561	0.7314	0.3928102138224992	-1.0827027923589545	0.45711324582524226	0.3386789087236934	1.5795077467797929	-0.7963	0.4258	1	0.8534111111111111	89
tdp43_present	TDP-43	Logistic	3	113899307	rs1503670	DRD3	A	G	0.4052	116	0.30601302913650447	1.358	0.38863732427800923	-0.4557161264483936	1.0677421847214026	0.6339937856236485	2.908804536918179	0.7874	0.4311	1	0.8534111111111111	89
tdp43_present	TDP-43	Logistic	22	19921137	rs9605030	COMT	T	C	0.1136	110	-0.6124892775424908	0.542	0.778654052304209	-2.1386512200587404	0.9136726649737588	0.1178136405814468	2.493463393119707	-0.7866	0.4315	1	0.8534111111111111	89
tdp43_present	TDP-43	Logistic	7	50567493	rs6951648	DDC	A	G	0.213	108	-0.3330979359822635	0.7167	0.44289048794344305	-1.201163292351412	0.5349674203868848	0.30084403870559084	1.7073926151572243	-0.7521	0.452	1	0.867222033898305	89
tdp43_present	TDP-43	Logistic	22	19985507	rs2073745	COMT	A	G	0.4636	110	-0.2860833510880839	0.7512	0.3870698837614449	-1.044740323260516	0.4725736210843481	0.35178315742169564	1.6041172753576454	-0.7391	0.4599	1	0.867222033898305	89
tdp43_present	TDP-43	Logistic	5	1395077	rs40184	DAT1	T	C	0.4469	113	-0.2963865130819272	0.7435	0.4118767552555964	-1.1036649533828962	0.5108919272190418	0.331653359508034	1.6667771760852894	-0.7196	0.4718	1	0.867222033898305	89
tdp43_present	TDP-43	Logistic	17	37784464	rs1495099	PPP1R1B	C	G	0.2478	115	-0.32878188333720676	0.7198	0.47450120268033885	-1.258804240590671	0.6012404739162573	0.2839934113418218	1.824380493730493	-0.6929	0.4884	1	0.867222033898305	89
tdp43_present	TDP-43	Logistic	5	1426267	rs72715534	DAT1	G	T	0.0354	113	-0.7575790407193342	0.4688	1.1300403352018709	-2.972458097715001	1.4573000162763323	0.05117735664867097	4.294349188621238	-0.6704	0.5026	1	0.867222033898305	89
tdp43_present	TDP-43	Logistic	11	113319835	rs76581995	DRD2	A	C	0.03846	104	0.6037693694087286	1.829	0.9091542981610128	-1.1781730549868565	2.3857117938043135	0.3078406330791333	10.86679482997319	0.6641	0.5067	1	0.867222033898305	89
tdp43_present	TDP-43	Logistic	5	174867899	rs4867798	DRD1	C	T	0.3289	114	0.24373018492259815	1.276	0.3701293620692455	-0.48172336473312305	0.9691837345783193	0.6177179206926333	2.635792075085603	0.6585	0.5102	1	0.867222033898305	89
tdp43_present	TDP-43	Logistic	22	19956781	rs165599	COMT	G	A	0.2727	110	0.2768738737351775	1.319	0.4291287565641313	-0.5642184891305198	1.117966236600875	0.5688045000008396	3.0586273491110427	0.6452	0.5188	1	0.867222033898305	89
tdp43_present	TDP-43	Logistic	11	113321211	rs55697087	DRD2	G	C	0.2619	105	-0.292091780940481	0.7467	0.4831157475032765	-1.238998646046903	0.654815084165941	0.2896741391022737	1.9247865609540833	-0.6046	0.5454	1	0.867222033898305	89
tdp43_present	TDP-43	Logistic	3	113878001	rs324031	DRD3	C	T	0.06897	116	-0.46760650464601416	0.6265	0.7916141944235893	-2.019170325716249	1.0839573164242209	0.13276557157804655	2.9563556676232636	-0.5907	0.5547	1	0.867222033898305	89
tdp43_present	TDP-43	Logistic	11	113309869	rs11214606	DRD2	T	C	0.07619	105	0.34429867287067695	1.411	0.5839529729828307	-0.8002491541756711	1.488846499917025	0.4492170258750811	4.431980279735964	0.5896	0.5555	1	0.867222033898305	89
tdp43_present	TDP-43	Logistic	5	1394522	rs27072	DAT1	T	C	0.1991	113	0.2821668917636708	1.326	0.48233656711738604	-0.6632127797864058	1.2275465633137475	0.5151934695751472	3.412846054609266	0.585	0.5586	1	0.867222033898305	89
tdp43_present	TDP-43	Logistic	22	19933687	rs9332325	COMT	T	C	0.2455	110	-0.2791849421978347	0.7564	0.4870637512174366	-1.2338298945840105	0.675460010188341	0.2911752688738594	1.9649366589847923	-0.5732	0.5665	1	0.867222033898305	89
tdp43_present	TDP-43	Logistic	3	113917372	rs62268962	DRD3	T	A	0.213	115	0.2468600779315258	1.28	0.4401142412756745	-0.6157638349687962	1.109483990831848	0.5402280925645745	3.0327930415876314	0.5609	0.5749	1	0.867222033898305	89
tdp43_present	TDP-43	Logistic	11	2186335	rs2070762	TH	A	G	0.4698	116	-0.18152187662339034	0.834	0.3532241226374593	-0.8738411569928105	0.5107974037460298	0.41734537732869975	1.6666196339637003	-0.5139	0.6073	1	0.8856848484848485	89
tdp43_present	TDP-43	Logistic	22	19910716	rs7289747	COMT	C	A	0.05	110	0.34995239817790563	1.419	0.7069745417735468	-1.0357177036982461	1.7356225000540573	0.3549715251040693	5.672457810269911	0.495	0.6206	1	0.8856848484848485	89
tdp43_present	TDP-43	Logistic	5	1428111	rs10052016	DAT1	G	A	0.2812	112	-0.21840479696703638	0.8038	0.4624281113000982	-1.1247638951152288	0.6879543011811561	0.32472912844141805	1.9896411606221431	-0.4723	0.6367	1	0.8856848484848485	89
tdp43_present	TDP-43	Logistic	7	50615064	rs67275148	DDC	C	G	0.1528	108	-0.2582527284277777	0.7724	0.5594729818626033	-1.3548197728784803	0.8383143160229248	0.2579937877397584	2.3124656032485547	-0.4616	0.6443	1	0.8856848484848485	89
tdp43_present	TDP-43	Logistic	9	136502328	rs2519143	DBH	A	G	0.2083	108	-0.2538605239762702	0.7758	0.5524712164880744	-1.3367041082928959	0.8289830603403556	0.26271010731364125	2.2909877589195755	-0.4595	0.6459	1	0.8856848484848485	89
tdp43_present	TDP-43	Logistic	5	1443199	rs6350	DAT1	A	G	0.0708	113	0.3569748989477304	1.429	0.779251034594478	-1.1703571288574464	1.8843069267529071	0.31025612006426406	6.581791197469457	0.4581	0.6469	1	0.8856848484848485	89
tdp43_present	TDP-43	Logistic	22	19906096	rs5993865	COMT	T	C	0.3349	109	0.20212418409013433	1.224	0.4549272655641106	-0.6895332564155224	1.093781624595791	0.501810231120987	2.9855429544615797	0.4443	0.6568	1	0.8856848484848485	89
tdp43_present	TDP-43	Logistic	5	1437898	rs10036478	DAT1	C	T	0.3108	111	0.17395330712343798	1.19	0.4336906186074245	-0.676080305347114	1.0239869195939901	0.5086066732048444	2.7842733385247134	0.4011	0.6883	1	0.9143089552238807	89
tdp43_present	TDP-43	Logistic	5	1433401	rs4975646	DAT1	A	G	0.3982	113	0.1475575643576147	1.159	0.392335986061193	-0.6214209683223236	0.916536097037553	0.5371805784280504	2.5006134881697295	0.3761	0.7068	1	0.9250764705882353	89
tdp43_present	TDP-43	Logistic	22	19951897	rs4646315	COMT	C	G	0.215	107	0.16381808522939492	1.178	0.47291595043127865	-0.7630971776159112	1.090733348074701	0.46622022175379585	2.9764560507047584	0.3464	0.7291	1	0.9404333333333332	89
tdp43_present	TDP-43	Logistic	22	19879637	rs3804047	COMT	G	A	0.2455	110	0.12221763272424911	1.13	0.42028071775876585	-0.7015325740829319	0.9459678395314302	0.49582483291268215	2.575304654466288	0.2908	0.7712	1	0.954945945945946	89
tdp43_present	TDP-43	Logistic	7	50526620	rs138738170	DDC	T	C	0.09434	106	-0.1726881078257165	0.8414	0.6207336729896351	-1.3893261068854013	1.0439498912339682	0.24924321133370694	2.840414213136317	-0.2782	0.7809	1	0.954945945945946	89
tdp43_present	TDP-43	Logistic	3	113902749	rs6787134	DRD3	G	T	0.1509	116	-0.15677077594994904	0.8549	0.5704904510551275	-1.274932060017999	0.9613905081181009	0.27944995340127793	2.6153305846164363	-0.2748	0.7835	1	0.954945945945946	89
tdp43_present	TDP-43	Logistic	5	1428883	rs365663	DAT1	G	A	0.4598	112	-0.10447202159671107	0.9008	0.3989004261042805	-0.8863168567611008	0.6773728135676786	0.41217104551878364	1.968698793430944	-0.2619	0.7934	1	0.954945945945946	89
tdp43_present	TDP-43	Logistic	3	113885135	rs11706283	DRD3	T	C	0.09052	116	-0.18645006737773479	0.8299	0.71382108490710106	-1.5855393937956528	1.2126392590401833	0.20483727535773372	3.362347057180756	-0.2612	0.794	1	0.954945945945946	89
tdp43_present	TDP-43	Logistic	5	174870150	rs4532	DRD1	C	T	0.3553	114	0.08801087732271337	1.092	0.3705721150430037	-0.6383104681615738	0.8143322228070006	0.5281840543884607	2.257667549961637	0.2375	0.8123	1	0.9613059523809524	89
tdp43_present	TDP-43	Logistic	22	19929027	rs13306278	COMT	T	C	0.1409	110	-0.1029190540078415	0.9022	0.5575246695982747	-1.19566740642046	0.989829298404777	0.3025019950215399	2.6907751135394693	-0.1846	0.8535	1	0.9613059523809524	89
tdp43_present	TDP-43	Logistic	5	1442521	rs2617605	DAT1	C	T	0.4027	113	-0.06924290274216072	0.9331	0.37530028586536973	-0.8048314630382853	0.6663456575539639	0.44716328375017567	1.9471089010215679	-0.1845	0.8536	1	0.9613059523809524	89
tdp43_present	TDP-43	Logistic	5	1435972	rs4975547	DAT1	A	G	0.1802	111	0.08065790301745454	1.084	0.4826924178183994	-0.8654192359066082	1.0267350419415173	0.4208750696945027	2.7919353856072515	0.1671	0.8673	1	0.9613059523809524	89
tdp43_present	TDP-43	Logistic	5	174867169	rs12518222	DRD1	T	C	0.1491	114	-0.07224816420762409	0.9303	0.48651962429376494	-1.0258266278234034	0.8813302994081551	0.35849999681618255	2.4141090590964644	-0.1485	0.8819	1	0.9613059523809524	89
tdp43_present	TDP-43	Logistic	9	136516575	rs72761131	DBH	A	G	0.08962	106	0.09984533496971612	1.105	0.6967573968577537	-1.265799162871481	1.4654898328109134	0.28201383107782796	4.3296635322224	0.1433	0.8861	1	0.9613059523809524	89
tdp43_present	TDP-43	Logistic	22	19916818	rs5993876	COMT	G	C	0.2864	110	0.06485097231961627	1.067	0.4709584046449984	-0.8582275007845805	0.987929445423813	0.42391280190504405	2.6856678894425556	0.1377	0.8905	1	0.9613059523809524	89
tdp43_present	TDP-43	Logistic	5	1438354	rs403636	DAT1	A	C	0.1372	113	0.07417939817425147	1.077	0.5877923785598372	-1.0778936638030294	1.2262524601515326	0.3403115818557513	3.4084323362572544	0.1262	0.8996	1	0.9613059523809524	89
tdp43_present	TDP-43	Logistic	11	113286878	rs2440390	DRD2	T	C	0.1381	105	0.06485097231961627	1.067	0.5528642141484763	-1.0187628874113974	1.1484648320506299	0.3610413127625985	3.1533482727740063	0.1173	0.9067	1	0.9613059523809524	89
tdp43_present	TDP-43	Logistic	7	50632796	rs6593011	DDC	A	C	0.1667	108	0.05732506661926935	1.059	0.4920606576761318	-0.9071138224259488	1.0217639556644875	0.4036876585537452	2.7780908735675176	0.1165	0.9073	1	0.9613059523809524	89
tdp43_present	TDP-43	Logistic	11	113312139	rs11214607	DRD2	G	T	0.1619	105	-0.04772073621141173	0.9534	0.6159103796000481	-1.2549050802275061	1.1594636078046825	0.28510290884338413	3.1882226796196114	-0.07748	0.9382	1	0.9823505882352942	89
tdp43_present	TDP-43	Logistic	5	1395794	rs10069463	DAT1	G	A	0.08407	113	-0.029119898573852124	0.9713	0.6579281196080462	-1.3186590130056226	1.2604192158579184	0.2674937672264344	3.5268997097842227	-0.04426	0.9647	1	0.9929568181818182	89
tdp43_present	TDP-43	Logistic	3	113868854	rs324035	DRD3	A	C	0.1897	116	-0.014098924379501648	0.986	0.43812692291801264	-0.8728276932988064	0.844629844539803	0.41776855611843167	2.3271162603352935	-0.03218	0.9743	1	0.9929568181818182	89
tdp43_present	TDP-43	Logistic	9	136509370	rs4531	DBH	T	G	0.05556	108	-0.021734492146006094	0.9785	0.9515977296850304	-1.8868660423286656	1.8433970580366534	0.15154600415651	6.317964339140051	-0.02284	0.9818	1	0.9929568181818182	89
tdp43_present	TDP-43	Logistic	11	113329774	rs7131056	DRD2	A	C	0.4048	105	0.002995508979798371	1.003	0.41749254073844894	-0.8152898708675616	0.8212808888271583	0.44251103771012656	2.273409958779381	0.007175	0.9943	1	0.9943	89
thal_phase	Thal phase	Linear	22	19921137	rs9605030	COMT	T	C	0.1136	110	-1.152	NA	0.4355387523629489	-2.0056559546313797	-0.29834404536862	NA	NA	-2.645	0.00987	0.87843	0.75027	89
thal_phase	Thal phase	Linear	3	113885135	rs11706283	DRD3	T	C	0.09052	116	-0.896	NA	0.3922942206654992	-1.6648966725043786	-0.1271033274956216	NA	NA	-2.284	0.02488	1	0.75027	89
thal_phase	Thal phase	Linear	22	19929551	rs3788319	COMT	G	A	0.4591	110	-0.622	NA	0.27268741779921085	-1.1564673388864533	-0.08753266111354674	NA	NA	-2.281	0.02529	1	0.75027	89
thal_phase	Thal phase	Linear	3	113902749	rs6787134	DRD3	G	T	0.1509	116	0.6908	NA	0.369017094017094	-0.03247350427350426	1.4140735042735042	NA	NA	1.872	0.06464	1	0.833138888888889	89
thal_phase	Thal phase	Linear	5	1433401	rs4975646	DAT1	A	G	0.3982	113	-0.4033	NA	0.2275959367945824	-0.8493880361173816	0.04278803611738152	NA	NA	-1.772	0.08008	1	0.833138888888889	89
thal_phase	Thal phase	Linear	5	1428883	rs365663	DAT1	G	A	0.4598	112	0.4369	NA	0.24725523486134693	-0.04772026032823995	0.92152026032824	NA	NA	1.767	0.08106	1	0.833138888888889	89
thal_phase	Thal phase	Linear	5	174867899	rs4867798	DRD1	C	T	0.3289	114	-0.4471	NA	0.2538898353208404	-0.9447240772288472	0.05052407722884722	NA	NA	-1.761	0.08203	1	0.833138888888889	89
thal_phase	Thal phase	Linear	22	20006558	rs2518830	COMT	G	A	0.4	110	-0.491	NA	0.2799315849486887	-1.0396659064994298	0.05766590649942982	NA	NA	-1.754	0.08335	1	0.833138888888889	89
thal_phase	Thal phase	Linear	17	37784464	rs1495099	PPP1R1B	C	G	0.2478	115	-0.5168	NA	0.29582140812821983	-1.0966099599313108	0.06300995993131087	NA	NA	-1.747	0.08425	1	0.833138888888889	89
thal_phase	Thal phase	Linear	5	1400750	rs28363151	DAT1	A	G	0.07965	113	-0.6816	NA	0.47932489451476795	-1.6210767932489452	0.2578767932489452	NA	NA	-1.422	0.1589	1	0.88377000000000006	89
thal_phase	Thal phase	Linear	9	136502328	rs2519143	DBH	A	G	0.2083	108	0.4489	NA	0.322254127781766	-0.18271809045226134	1.0805180904522613	NA	NA	1.393	0.1677	1	0.88377000000000006	89
thal_phase	Thal phase	Linear	3	113900740	rs75970639	DRD3	T	C	0.0819	116	0.5863	NA	0.42983870967741933	-0.25618387096774187	1.428783870967742	NA	NA	1.364	0.1761	1	0.88377000000000006	89
thal_phase	Thal phase	Linear	22	19916818	rs5993876	COMT	G	C	0.2864	110	-0.417	NA	0.31711026615969584	-1.0385361216730038	0.2045361216730039	NA	NA	-1.315	0.1923	1	0.88377000000000006	89
thal_phase	Thal phase	Linear	5	174870150	rs4532	DRD1	C	T	0.3553	114	0.3222	NA	0.2486111111111111	-0.1650777777777777	0.8094777777777777	NA	NA	1.296	0.1987	1	0.88377000000000006	89
thal_phase	Thal phase	Linear	5	1428111	rs10052016	DAT1	G	A	0.2812	112	0.3525	NA	0.2813248204309657	-0.1988966480446927	0.9038966480446926	NA	NA	1.253	0.214	1	0.88377000000000006	89
thal_phase	Thal phase	Linear	7	50632796	rs6593011	DDC	A	C	0.1667	108	-0.4	NA	0.32076984763432237	-1.028708901363272	0.22870890136327182	NA	NA	-1.247	0.2161	1	0.88377000000000006	89
thal_phase	Thal phase	Linear	7	50549859	rs17152020	DDC	A	T	0.2176	108	0.3445	NA	0.2789473684210526	-0.2022368421052631	0.891236842105263	NA	NA	1.235	0.2208	1	0.88377000000000006	89
thal_phase	Thal phase	Linear	5	1395077	rs40184	DAT1	T	C	0.4469	113	0.3421	NA	0.27903752039151714	-0.20481353996737356	0.8890135399673735	NA	NA	1.226	0.2237	1	0.88377000000000006	89
thal_phase	Thal phase	Linear	22	19906096	rs5993865	COMT	T	C	0.3349	109	-0.3411	NA	0.2791325695581015	-0.888199836333879	0.20599983633387892	NA	NA	-1.222	0.2255	1	0.88377000000000006	89
thal_phase	Thal phase	Linear	9	136518097	rs77905	DBH	G	A	0.4722	108	0.322	NA	0.26611570247933886	-0.19958677685950416	0.8435867768595042	NA	NA	1.21	0.2302	1	0.88377000000000006	89
thal_phase	Thal phase	Linear	22	19914854	rs17210001	COMT	C	T	0.04091	110	0.7599	NA	0.6483788395904437	-0.5109225255972696	2.0307225255972696	NA	NA	1.172	0.2447	1	0.88377000000000006	89
thal_phase	Thal phase	Linear	22	19908219	rs1978058	COMT	T	C	0.3545	110	0.3219	NA	0.28138111888111894	-0.2296069930069931	0.8734069930069932	NA	NA	1.144	0.2563	1	0.88377000000000006	89
thal_phase	Thal phase	Linear	9	136516575	rs72761131	DBH	A	G	0.08962	106	0.4893	NA	0.4299648506151143	-0.35343110720562404	1.3320311072056241	NA	NA	1.138	0.2588	1	0.88377000000000006	89
thal_phase	Thal phase	Linear	5	1435972	rs4975547	DAT1	A	G	0.1802	111	0.3428	NA	0.30994575045207956	-0.264693670886076	0.950293670886076	NA	NA	1.106	0.2723	1	0.88377000000000006	89
thal_phase	Thal phase	Linear	9	136504458	rs2519156	DBH	T	C	0.4537	108	0.2659	NA	0.24283105022831053	-0.2100488584474886	0.7418488584474887	NA	NA	1.095	0.277	1	0.88377000000000006	89
thal_phase	Thal phase	Linear	5	1442521	rs2617605	DAT1	C	T	0.4027	113	0.2503	NA	0.23154486586493989	-0.20352793709528216	0.7041279370952822	NA	NA	1.081	0.2831	1	0.88377000000000006	89
thal_phase	Thal phase	Linear	5	1426267	rs72715534	DAT1	G	T	0.0354	113	0.6712	NA	0.6573947110675809	-0.6172936336924584	1.9596936336924584	NA	NA	1.021	0.3105	1	0.88377000000000006	89
thal_phase	Thal phase	Linear	11	113317973	rs4245146	DRD2	C	T	0.481	105	0.2457	NA	0.2486590426070236	-0.24167172350976626	0.7330717235097662	NA	NA	0.9881	0.3264	1	0.88377000000000006	89
thal_phase	Thal phase	Linear	11	113324293	rs12805897	DRD2	A	G	0.06667	105	-0.5148	NA	0.5351351351351352	-1.5636648648648652	0.534064864864865	NA	NA	-0.962	0.3392	1	0.88377000000000006	89
thal_phase	Thal phase	Linear	22	19952561	rs165774	COMT	A	G	0.3409	110	-0.2516	NA	0.26748883691260894	-0.7758781203487135	0.27267812034871347	NA	NA	-0.9406	0.3498	1	0.88377000000000006	89
thal_phase	Thal phase	Linear	3	113903920	rs6804359	DRD3	C	A	0.06897	116	0.4878	NA	0.5229977484721776	-0.5372755870054682	1.5128755870054682	NA	NA	0.9327	0.3536	1	0.88377000000000006	89
thal_phase	Thal phase	Linear	5	1394522	rs27072	DAT1	T	C	0.1991	113	0.3008	NA	0.324802937047835	-0.3358137566137566	0.9374137566137566	NA	NA	0.9261	0.3572	1	0.88377000000000006	89
thal_phase	Thal phase	Linear	3	113917372	rs62268962	DRD3	T	A	0.213	115	-0.257	NA	0.28686237303270457	-0.819250251144101	0.305250251144101	NA	NA	-0.8959	0.3729	1	0.88377000000000006	89
thal_phase	Thal phase	Linear	22	19899886	rs2904563	COMT	G	A	0.1045	110	0.3624	NA	0.4101867572156197	-0.44156604414261463	1.1663660441426147	NA	NA	0.8835	0.3797	1	0.88377000000000006	89
thal_phase	Thal phase	Linear	11	113306765	rs4436578	DRD2	C	T	0.08571	105	-0.4182	NA	0.47420342442453794	-1.3476387118720945	0.5112387118720944	NA	NA	-0.8819	0.3807	1	0.88377000000000006	89
thal_phase	Thal phase	Linear	11	2186335	rs2070762	TH	A	G	0.4698	116	-0.2043	NA	0.23364592863677952	-0.6622460201280879	0.2536460201280878	NA	NA	-0.8744	0.3844	1	0.88377000000000006	89
thal_phase	Thal phase	Linear	22	19896571	rs5993864	COMT	C	T	0.4818	110	0.2337	NA	0.26825068870523416	-0.2920713498622589	0.759471349862259	NA	NA	0.8712	0.3863	1	0.88377000000000006	89
thal_phase	Thal phase	Linear	3	113868854	rs324035	DRD3	A	C	0.1897	116	0.2538	NA	0.29243000345661946	-0.3193628067749741	0.8269628067749741	NA	NA	0.8679	0.3879	1	0.88377000000000006	89
thal_phase	Thal phase	Linear	22	19956781	rs165599	COMT	G	A	0.2727	110	0.2718	NA	0.3264864864864865	-0.36811351351351346	0.9117135135135135	NA	NA	0.8325	0.4076	1	0.88377000000000006	89
thal_phase	Thal phase	Linear	5	1438354	rs403636	DAT1	A	C	0.1372	113	-0.2807	NA	0.36010262989095576	-0.9865011545862732	0.42510115458627323	NA	NA	-0.7795	0.438	1	0.88377000000000006	89
thal_phase	Thal phase	Linear	5	1411412	rs6347	DAT1	C	T	0.2699	113	-0.236	NA	0.30573908537375305	-0.8352486073325559	0.36324860733255593	NA	NA	-0.7719	0.4424	1	0.88377000000000006	89
thal_phase	Thal phase	Linear	5	1412645	rs27048	DAT1	T	C	0.4735	113	0.2167	NA	0.28099066390041494	-0.33404170124481325	0.7674417012448133	NA	NA	0.7712	0.4428	1	0.88377000000000006	89
thal_phase	Thal phase	Linear	22	19959473	rs165815	COMT	C	T	0.1227	110	0.2847	NA	0.36993243243243246	-0.4403675675675676	1.0097675675675677	NA	NA	0.7696	0.4439	1	0.88377000000000006	89
thal_phase	Thal phase	Linear	22	19910716	rs7289747	COMT	C	A	0.05	110	0.4116	NA	0.5587077507805077	-0.6834671915297952	1.5066671915297951	NA	NA	0.7367	0.4635	1	0.88377000000000006	89
thal_phase	Thal phase	Linear	7	50615064	rs67275148	DDC	C	G	0.1528	108	0.2479	NA	0.3366376969038566	-0.41190988593155886	0.9077098859315589	NA	NA	0.7364	0.4638	1	0.88377000000000006	89
thal_phase	Thal phase	Linear	9	136509448	rs1611126	DBH	G	C	0.0787	108	-0.3163	NA	0.4404679014064894	-1.179617086756719	0.5470170867567191	NA	NA	-0.7181	0.4749	1	0.88377000000000006	89
thal_phase	Thal phase	Linear	22	19933687	rs9332325	COMT	T	C	0.2455	110	-0.2276	NA	0.31993252741073935	-0.8546677537250491	0.39946775372504906	NA	NA	-0.7114	0.479	1	0.88377000000000006	89
thal_phase	Thal phase	Linear	11	113281397	rs6276	DRD2	C	T	0.3095	105	-0.1967	NA	0.2845363807319543	-0.7543913062346305	0.3609913062346305	NA	NA	-0.6913	0.4916	1	0.88377000000000006	89
thal_phase	Thal phase	Linear	22	19951897	rs4646315	COMT	C	G	0.215	107	0.2026	NA	0.29443394855398924	-0.37449053916581887	0.7796905391658189	NA	NA	0.6881	0.4935	1	0.88377000000000006	89
thal_phase	Thal phase	Linear	11	113329774	rs7131056	DRD2	A	C	0.4048	105	0.1908	NA	0.279151426481346	-0.35633679590343814	0.7379367959034381	NA	NA	0.6835	0.4965	1	0.88377000000000006	89
thal_phase	Thal phase	Linear	5	174867169	rs12518222	DRD1	T	C	0.1491	114	0.1989	NA	0.3058588343841304	-0.4005833153928956	0.7983833153928955	NA	NA	0.6503	0.5173	1	0.9027392156862745	89
thal_phase	Thal phase	Linear	11	113309869	rs11214606	DRD2	T	C	0.07619	105	-0.291	NA	0.46589817483189233	-1.204160422670509	0.6221604226705089	NA	NA	-0.6246	0.5342	1	0.9143038461538461	89
thal_phase	Thal phase	Linear	3	113899423	rs74988970	DRD3	C	T	0.07391	115	0.2819	NA	0.46533509409045887	-0.6301567844172993	1.1939567844172994	NA	NA	0.6058	0.5463	1	0.9163239436619719	89
thal_phase	Thal phase	Linear	11	113312139	rs11214607	DRD2	G	T	0.1619	105	0.2284	NA	0.40070175438596495	-0.5569754385964913	1.0137754385964912	NA	NA	0.57	0.5704	1	0.9163239436619719	89
thal_phase	Thal phase	Linear	11	113320419	rs4245148	DRD2	T	C	0.09524	105	-0.2419	NA	0.46217042414978987	-1.147754031333588	0.6639540313335881	NA	NA	-0.5234	0.6023	1	0.9163239436619719	89
thal_phase	Thal phase	Linear	9	136509370	rs4531	DBH	T	G	0.05556	108	0.2978	NA	0.5925189017111022	-0.8635370473537602	1.4591370473537604	NA	NA	0.5026	0.6167	1	0.9163239436619719	89
thal_phase	Thal phase	Linear	22	19879637	rs3804047	COMT	G	A	0.2455	110	0.1367	NA	0.27460827641623137	-0.40153222177581344	0.6749322217758134	NA	NA	0.4978	0.62	1	0.9163239436619719	89
thal_phase	Thal phase	Linear	22	19889825	rs3788317	COMT	T	G	0.2182	110	0.1494	NA	0.3120952579903906	-0.4623067056611656	0.7611067056611656	NA	NA	0.4787	0.6335	1	0.9163239436619719	89
thal_phase	Thal phase	Linear	22	19996570	rs877118	COMT	C	T	0.4545	110	0.1235	NA	0.2612650729849799	-0.3885795430505606	0.6355795430505606	NA	NA	0.4727	0.6378	1	0.9163239436619719	89
thal_phase	Thal phase	Linear	3	113862887	rs963468	DRD3	A	G	0.4353	116	-0.1124	NA	0.24659938569548048	-0.5957347959631417	0.3709347959631417	NA	NA	-0.4558	0.6497	1	0.9163239436619719	89
thal_phase	Thal phase	Linear	9	136519590	rs10761412	DBH	C	T	0.3889	108	0.1048	NA	0.2374801722184455	-0.36066113754815315	0.5702611375481532	NA	NA	0.4413	0.6603	1	0.9163239436619719	89
thal_phase	Thal phase	Linear	7	50573333	rs7809758	DDC	G	A	0.3519	108	0.1088	NA	0.24874256973022404	-0.3787354366712391	0.5963354366712391	NA	NA	0.4374	0.6631	1	0.9163239436619719	89
thal_phase	Thal phase	Linear	11	113319835	rs76581995	DRD2	A	C	0.03846	104	0.3215	NA	0.7375544849736178	-1.1241067905482907	1.767106790548291	NA	NA	0.4359	0.6642	1	0.9163239436619719	89
thal_phase	Thal phase	Linear	11	113321211	rs55697087	DRD2	G	C	0.2619	105	-0.1501	NA	0.3544273907910272	-0.8447776859504134	0.5445776859504133	NA	NA	-0.4235	0.6732	1	0.9163239436619719	89
thal_phase	Thal phase	Linear	7	50526620	rs138738170	DDC	T	C	0.09434	106	0.1669	NA	0.396437054631829	-0.6101166270783849	0.9439166270783848	NA	NA	0.421	0.67490000000000006	1	0.9163239436619719	89
thal_phase	Thal phase	Linear	7	50596864	rs3735273	DDC	T	C	0.2269	108	-0.115	NA	0.2930682976554536	-0.689413863404689	0.45941386340468904	NA	NA	-0.3924	0.6958	1	0.9163239436619719	89
thal_phase	Thal phase	Linear	5	1437898	rs10036478	DAT1	C	T	0.3108	111	-0.1062	NA	0.27364081422313835	-0.6425359958773511	0.43013599587735113	NA	NA	-0.3881	0.699	1	0.9163239436619719	89
thal_phase	Thal phase	Linear	3	113878001	rs324031	DRD3	C	T	0.06897	116	0.1739	NA	0.4544029265743402	-0.7167297360857068	1.064529736085707	NA	NA	0.3827	0.7029	1	0.9163239436619719	89
thal_phase	Thal phase	Linear	5	1401580	rs11133767	DAT1	T	C	0.3186	113	-0.106	NA	0.29775280898876405	-0.6895955056179776	0.4775955056179776	NA	NA	-0.356	0.7227	1	0.9163239436619719	89
thal_phase	Thal phase	Linear	11	2190951	rs6356	TH	T	C	0.3491	116	-0.09423	NA	0.2668649107901444	-0.6172852251486831	0.4288252251486831	NA	NA	-0.3531	0.7249	1	0.9163239436619719	89
thal_phase	Thal phase	Linear	5	1395794	rs10069463	DAT1	G	A	0.08407	113	0.1626	NA	0.471440997390548	-0.7614243548854741	1.0866243548854742	NA	NA	0.3449	0.731	1	0.9163239436619719	89
thal_phase	Thal phase	Linear	11	113283459	rs6277	DRD2	G	A	0.4712	104	-0.08814	NA	0.2888888888888889	-0.6543622222222223	0.4780822222222223	NA	NA	-0.3051	0.7611	1	0.9408041666666667	89
thal_phase	Thal phase	Linear	7	50618876	rs4947644	DDC	C	T	0.4722	108	-0.06416	NA	0.24321455648218346	-0.5408605307050796	0.41254053070507957	NA	NA	-0.2638	0.7926	1	0.9663205479452054	89
thal_phase	Thal phase	Linear	5	1443199	rs6350	DAT1	A	G	0.0708	113	0.1173	NA	0.4843104872006606	-0.8319485549132948	1.0665485549132947	NA	NA	0.2422	0.8092	1	0.9684386666666668	89
thal_phase	Thal phase	Linear	3	113899307	rs1503670	DRD3	A	G	0.4052	116	0.06237	NA	0.26745283018867927	-0.46183754716981135	0.5865775471698114	NA	NA	0.2332	0.8161	1	0.9684386666666668	89
thal_phase	Thal phase	Linear	11	113286878	rs2440390	DRD2	T	C	0.1381	105	0.07894	NA	0.4135149292823468	-0.7315492613933997	0.8894292613933997	NA	NA	0.1909	0.8491	1	0.9820037500000001	89
thal_phase	Thal phase	Linear	7	50533539	rs11768267	DDC	G	A	0.4444	108	0.04489	NA	0.24343817787418653	-0.43224882863340564	0.5220288286334056	NA	NA	0.1844	0.8542	1	0.9820037500000001	89
thal_phase	Thal phase	Linear	9	136512515	rs2797853	DBH	T	C	0.3657	108	0.03857	NA	0.24708520179372198	-0.4457169955156951	0.5228569955156951	NA	NA	0.1561	0.8764	1	0.9820037500000001	89
thal_phase	Thal phase	Linear	22	19952132	rs4646316	COMT	T	C	0.2136	110	0.0505	NA	0.3268608414239482	-0.5901472491909385	0.6911472491909385	NA	NA	0.1545	0.8776	1	0.9820037500000001	89
thal_phase	Thal phase	Linear	7	50567493	rs6951648	DDC	A	G	0.213	108	-0.04236	NA	0.28621621621621623	-0.6033437837837837	0.5186237837837838	NA	NA	-0.148	0.8827	1	0.9820037500000001	89
thal_phase	Thal phase	Linear	7	50562608	rs4397355	DDC	G	A	0.316	106	-0.03704	NA	0.2821020563594821	-0.5899600304645849	0.515880030464585	NA	NA	-0.1313	0.8959	1	0.984383950617284	89
thal_phase	Thal phase	Linear	9	136503708	rs2005663	DBH	T	A	0.4038	104	0.02964	NA	0.2555172413793103	-0.4711737931034482	0.5304537931034482	NA	NA	0.116	0.9079	1	0.9854036585365855	89
thal_phase	Thal phase	Linear	22	19929027	rs13306278	COMT	T	C	0.1409	110	0.03277	NA	0.37477127172918573	-0.7017816925892041	0.767321692589204	NA	NA	0.08744	0.9305	1	0.9889	89
thal_phase	Thal phase	Linear	22	19951271	rs4680	COMT	G	A	0.4227	110	0.01763	NA	0.2713977832512315	-0.5143096551724137	0.5495696551724137	NA	NA	0.06496	0.9484	1	0.9889	89
thal_phase	Thal phase	Linear	22	19906511	rs11541479	COMT	A	G	0.1409	110	0.009177	NA	0.34708774583963686	-0.6711149818456883	0.6894689818456883	NA	NA	0.02644	0.979	1	0.9889	89
thal_phase	Thal phase	Linear	9	136505241	rs1108581	DBH	G	A	0.1852	108	-0.008684	NA	0.3520064856100527	-0.6986167117957033	0.6812487117957032	NA	NA	-0.02467	0.9804	1	0.9889	89
thal_phase	Thal phase	Linear	22	19985507	rs2073745	COMT	A	G	0.4636	110	-0.005393	NA	0.2720988900100908	-0.5387068244197779	0.527920824419778	NA	NA	-0.01982	0.9842	1	0.9889	89
thal_phase	Thal phase	Linear	11	113345339	rs10789943	DRD2	A	G	0.1381	105	0.006086	NA	0.399868593955322	-0.7776564441524311	0.7898284441524311	NA	NA	0.01522	0.9879	1	0.9889	89
thal_phase	Thal phase	Linear	3	113858201	rs2134655	DRD3	T	C	0.2241	116	-0.004545	NA	0.32487491065046464	-0.6412998248749107	0.6322098248749106	NA	NA	-0.01399	0.9889	1	0.9889	89
