# Supplementary material for: Do common dopaminergic variants modulate processing speed in cognitive aging? A longitudinal candidate gene study
Source: PLoS One. 2026 Jul 17;21(7):e0353790. doi: 10.1371/journal.pone.0353790 (PMC13379125; doi:10.1371/journal.pone.0353790)
Supplement: S6 Dataset — Full exploratory SNP-marker association results for frontal, hippocampal, parietal, and occipital synaptic-density outcomes. (CSV) [file pone.0353790.s021.csv]

phenotype_code	Outcome	Model	Chr	BP	SNP	Gene	Effect_allele	Other_allele	EAF	N	Beta	SE	L95	U95	Test_statistic	Raw_P	P_bonf	q_FDR	SNPs_tested
frontal	Frontal cortex synaptic density	Linear	11	113319835	rs76581995	DRD2	A	C	0.04255	47	-0.01437	0.004751984126984127	-0.02368388888888889	-0.005056111111111112	-3.024	0.008068	0.718052	0.62656	89
frontal	Frontal cortex synaptic density	Linear	5	1428883	rs365663	DAT1	G	A	0.4149	47	0.004723	0.0017143375680580763	0.0013628983666061703	0.00808310163339383	2.755	0.01408	1	0.62656	89
frontal	Frontal cortex synaptic density	Linear	11	113312139	rs11214607	DRD2	G	T	0.1771	48	-0.006245	0.0026619778346121054	-0.011462476555839726	-0.0010275234441602735	-2.346	0.03136	1	0.7118728571428571	89
frontal	Frontal cortex synaptic density	Linear	11	2186335	rs2070762	TH	A	G	0.43	50	-0.004633	0.0022381642512077295	-0.00901980193236715	-2.4619806763285026e-4	-2.07	0.05236	1	0.7118728571428571	89
frontal	Frontal cortex synaptic density	Linear	22	19916818	rs5993876	COMT	G	C	0.3333	48	-0.006216	0.0029985528219971056	-0.012093163531114327	-3.388364688856737e-4	-2.073	0.05372	1	0.7118728571428571	89
frontal	Frontal cortex synaptic density	Linear	5	1433401	rs4975646	DAT1	A	G	0.4271	48	-0.004198	0.0020408361691784155	-0.008198038891589696	-1.9796110841030588e-4	-2.057	0.05538	1	0.7118728571428571	89
frontal	Frontal cortex synaptic density	Linear	5	1435972	rs4975547	DAT1	A	G	0.1875	48	0.004671	0.0022774256460263284	2.0724573378839636e-4	0.009134754266211603	2.051	0.05599	1	0.7118728571428571	89
frontal	Frontal cortex synaptic density	Linear	5	1401580	rs11133767	DAT1	T	C	0.3333	48	-0.005041	0.0028593306863301197	-0.010645288145207035	5.632881452070342e-4	-1.763	0.09589	1	0.8953087719298246	89
frontal	Frontal cortex synaptic density	Linear	11	113306765	rs4436578	DRD2	C	T	0.05208	48	0.007893	0.004594295692665891	-0.0011118195576251457	0.01689781955762515	1.718	0.104	1	0.8953087719298246	89
frontal	Frontal cortex synaptic density	Linear	3	113899423	rs74988970	DRD3	C	T	0.08163	49	-0.005134	0.003043272080616479	-0.011098813278008298	8.308132780082984e-4	-1.687	0.1088	1	0.8953087719298246	89
frontal	Frontal cortex synaptic density	Linear	5	1412645	rs27048	DAT1	T	C	0.4479	48	0.004542	0.0027577413479052825	-8.631730418943535e-4	0.009947173041894353	1.647	0.1179	1	0.8953087719298246	89
frontal	Frontal cortex synaptic density	Linear	5	1411412	rs6347	DAT1	C	T	0.2917	48	-0.003782	0.002368190356919224	-0.008423653099561678	8.596530995616781e-4	-1.597	0.1288	1	0.8953087719298246	89
frontal	Frontal cortex synaptic density	Linear	22	19899886	rs2904563	COMT	G	A	0.08333	48	-0.00583	0.0037588652482269504	-0.013197375886524823	0.0015373758865248228	-1.551	0.1392	1	0.8953087719298246	89
frontal	Frontal cortex synaptic density	Linear	5	174870150	rs4532	DRD1	C	T	0.3854	48	-0.003113	0.0020906648757555405	-0.007210703156480858	9.84703156480859e-4	-1.489	0.1548	1	0.8953087719298246	89
frontal	Frontal cortex synaptic density	Linear	17	37784464	rs1495099	PPP1R1B	C	G	0.2857	49	0.002915	0.0020313588850174214	-0.0010664634146341457	0.006896463414634146	1.435	0.1685	1	0.8953087719298246	89
frontal	Frontal cortex synaptic density	Linear	11	113324293	rs12805897	DRD2	A	G	0.0625	48	-0.005254	0.0036921995783555867	-0.01249071117357695	0.0019827111735769495	-1.423	0.1728	1	0.8953087719298246	89
frontal	Frontal cortex synaptic density	Linear	11	113281397	rs6276	DRD2	C	T	0.2812	48	0.00389	0.002913857677902622	-0.001821161048689139	0.009601161048689138	1.335	0.1996	1	0.8953087719298246	89
frontal	Frontal cortex synaptic density	Linear	22	19956781	rs165599	COMT	G	A	0.25	48	-0.003738	0.0028577981651376145	-0.009339284403669724	0.0018632844036697242	-1.308	0.2082	1	0.8953087719298246	89
frontal	Frontal cortex synaptic density	Linear	11	113321211	rs55697087	DRD2	G	C	0.2188	48	-0.00375	0.002902476780185758	-0.009438854489164086	0.0019388544891640862	-1.292	0.2137	1	0.8953087719298246	89
frontal	Frontal cortex synaptic density	Linear	22	19985507	rs2073745	COMT	A	G	0.4792	48	0.003416	0.00266875	-0.00181475	0.00864675	1.28	0.2176	1	0.8953087719298246	89
frontal	Frontal cortex synaptic density	Linear	9	136502328	rs2519143	DBH	A	G	0.117	47	-0.004431	0.0035166666666666666	-0.011323666666666666	0.0024616666666666667	-1.26	0.2259	1	0.8953087719298246	89
frontal	Frontal cortex synaptic density	Linear	11	113329774	rs7131056	DRD2	A	C	0.3958	48	0.002349	0.0019493775933609957	-0.0014717800829875515	0.0061697800829875514	1.205	0.2446	1	0.8953087719298246	89
frontal	Frontal cortex synaptic density	Linear	22	19951897	rs4646315	COMT	C	G	0.1915	47	0.002883	0.0024961038961038963	-0.0020093636363636364	0.007775363636363637	1.155	0.2651	1	0.8953087719298246	89
frontal	Frontal cortex synaptic density	Linear	11	113320419	rs4245148	DRD2	T	C	0.05208	48	0.004256	0.003897435897435897	-0.0033829743589743584	0.01189497435897436	1.092	0.2903	1	0.8953087719298246	89
frontal	Frontal cortex synaptic density	Linear	11	113345339	rs10789943	DRD2	A	G	0.125	48	-0.003207	0.00307183908045977	-0.00922780459770115	0.002813804597701149	-1.044	0.3109	1	0.8953087719298246	89
frontal	Frontal cortex synaptic density	Linear	5	1400750	rs28363151	DAT1	A	G	0.08333	48	0.004602	0.0046489544398424084	-0.00450995070209112	0.01371395070209112	0.9899	0.3361	1	0.8953087719298246	89
frontal	Frontal cortex synaptic density	Linear	3	113868854	rs324035	DRD3	A	C	0.22	50	-0.002084	0.002119178360789099	-0.006237589587146633	0.0020695895871466335	-0.9834	0.3378	1	0.8953087719298246	89
frontal	Frontal cortex synaptic density	Linear	5	1437898	rs10036478	DAT1	C	T	0.2872	47	0.002415	0.00245078140856505	-0.0023885315607874978	0.007218531560787498	0.9854	0.3391	1	0.8953087719298246	89
frontal	Frontal cortex synaptic density	Linear	22	19889825	rs3788317	COMT	T	G	0.2083	48	-0.002782	0.0028933957358294334	-0.00845305564222569	0.0028890556422256895	-0.9615	0.3498	1	0.8953087719298246	89
frontal	Frontal cortex synaptic density	Linear	22	19921137	rs9605030	COMT	T	C	0.1354	48	-0.002952	0.0032146357399542636	-0.009252686050310356	0.003348686050310356	-0.9183	0.3713	1	0.8953087719298246	89
frontal	Frontal cortex synaptic density	Linear	9	136516575	rs72761131	DBH	A	G	0.09574	47	0.003647	0.004028943879805568	-0.0042497300044189125	0.011543730004418912	0.9052	0.3788	1	0.8953087719298246	89
frontal	Frontal cortex synaptic density	Linear	5	1428111	rs10052016	DAT1	G	A	0.2234	47	0.002198	0.0024561403508771926	-0.0026160350877192976	0.007012035087719297	0.8949	0.3841	1	0.8953087719298246	89
frontal	Frontal cortex synaptic density	Linear	22	19929551	rs3788319	COMT	A	G	0.4896	48	0.002302	0.002587679856115108	-0.002769852517985612	0.007373852517985611	0.8896	0.3861	1	0.8953087719298246	89
frontal	Frontal cortex synaptic density	Linear	7	50632796	rs6593011	DDC	A	C	0.1915	47	-0.002666	0.003024390243902439	-0.00859380487804878	0.0032618048780487805	-0.8815	0.3911	1	0.8953087719298246	89
frontal	Frontal cortex synaptic density	Linear	11	113286878	rs2440390	DRD2	T	C	0.125	48	-0.003033	0.0035796058066800422	-0.010049027381092882	0.003983027381092882	-0.8473	0.4086	1	0.8953087719298246	89
frontal	Frontal cortex synaptic density	Linear	22	19906511	rs11541479	COMT	A	G	0.1354	48	0.003912	0.004666587140641774	-0.005234510795657877	0.013058510795657875	0.8383	0.4135	1	0.8953087719298246	89
frontal	Frontal cortex synaptic density	Linear	7	50618876	rs4947644	DDC	T	C	0.4894	47	-0.001711	0.002187140483190592	-0.00599779534705356	0.00257579534705356	-0.7823	0.4455	1	0.8953087719298246	89
frontal	Frontal cortex synaptic density	Linear	9	136505241	rs1108581	DBH	G	A	0.2021	47	0.003347	0.004354104331989073	-0.005187044490698582	0.011881044490698583	0.7687	0.4532	1	0.8953087719298246	89
frontal	Frontal cortex synaptic density	Linear	22	19952561	rs165774	COMT	A	G	0.2917	48	-0.001614	0.002169646457857239	-0.005866507057400189	0.0026385070574001888	-0.7439	0.4671	1	0.8953087719298246	89
frontal	Frontal cortex synaptic density	Linear	5	1426267	rs72715534	DAT1	G	T	0.05208	48	-0.003434	0.004641167725368293	-0.012530688741721854	0.005662688741721855	-0.7399	0.4694	1	0.8953087719298246	89
frontal	Frontal cortex synaptic density	Linear	3	113862887	rs963468	DRD3	A	G	0.43	50	0.001593	0.002228595411303861	-0.0027750470061555675	0.005961047006155567	0.7148	0.4834	1	0.8953087719298246	89
frontal	Frontal cortex synaptic density	Linear	5	1443199	rs6350	DAT1	A	G	0.09375	48	-0.002887	0.004037197594741994	-0.010799907285694306	0.005025907285694307	-0.7151	0.4842	1	0.8953087719298246	89
frontal	Frontal cortex synaptic density	Linear	11	2190951	rs6356	TH	T	C	0.36	50	-0.001649	0.0023218811602365532	-0.006199887074063644	0.002901887074063644	-0.7102	0.4862	1	0.8953087719298246	89
frontal	Frontal cortex synaptic density	Linear	3	113899307	rs1503670	DRD3	A	G	0.42	50	-0.00165	0.0023259092190583593	-0.006208782069354385	0.002908782069354384	-0.7094	0.4867	1	0.8953087719298246	89
frontal	Frontal cortex synaptic density	Linear	22	19929027	rs13306278	COMT	T	C	0.1875	48	-0.002525	0.003595841640558245	-0.00957284961549416	0.00452284961549416	-0.7022	0.492	1	0.8953087719298246	89
frontal	Frontal cortex synaptic density	Linear	22	19910716	rs7289747	COMT	C	A	0.03125	48	-0.004131	0.006078575632725133	-0.01604500824014126	0.007783008240141259	-0.6796	0.5059	1	0.8953087719298246	89
frontal	Frontal cortex synaptic density	Linear	22	19959473	rs165815	COMT	C	T	0.0625	48	-0.003094	0.0046082812034554665	-0.012126231158772713	0.005938231158772714	-0.6714	0.511	1	0.8953087719298246	89
frontal	Frontal cortex synaptic density	Linear	7	50596864	rs3735273	DDC	T	C	0.1809	47	-0.002511	0.00378790164429024	-0.00993528722280887	0.00491328722280887	-0.6629	0.5168	1	0.8953087719298246	89
frontal	Frontal cortex synaptic density	Linear	7	50549859	rs17152020	DDC	A	T	0.2447	47	0.00121	0.0018655565834104224	-0.002446490903484428	0.004866490903484428	0.6486	0.5258	1	0.8953087719298246	89
frontal	Frontal cortex synaptic density	Linear	22	19996570	rs877118	COMT	C	T	0.4062	48	-0.001508	0.002330757341576507	-0.006076284389489953	0.0030602843894899532	-0.647	0.5263	1	0.8953087719298246	89
frontal	Frontal cortex synaptic density	Linear	9	136509370	rs4531	DBH	T	G	0.06383	47	0.003038	0.0048314249363867684	-0.006431592875318065	0.012507592875318066	0.6288	0.5384	1	0.8953087719298246	89
frontal	Frontal cortex synaptic density	Linear	11	113317973	rs4245146	DRD2	T	C	0.4896	48	0.00104	0.0016842105263157891	-0.0022610526315789466	0.004341052631578947	0.6175	0.5451	1	0.8953087719298246	89
frontal	Frontal cortex synaptic density	Linear	22	19896571	rs5993864	COMT	C	T	0.4583	48	0.001371	0.0022479094933595674	-0.0030349026069847523	0.005776902606984752	0.6099	0.55	1	0.8953087719298246	89
frontal	Frontal cortex synaptic density	Linear	5	1394522	rs27072	DAT1	T	C	0.1562	48	0.002169	0.0035586546349466773	-0.004805963084495488	0.009143963084495488	0.6095	0.5503	1	0.8953087719298246	89
frontal	Frontal cortex synaptic density	Linear	9	136509448	rs1611126	DBH	G	C	0.07447	47	0.002723	0.004641213567410943	-0.006373778592125448	0.011819778592125447	0.5867	0.5656	1	0.8953087719298246	89
frontal	Frontal cortex synaptic density	Linear	22	19952132	rs4646316	COMT	T	C	0.2812	48	0.001654	0.002836076817558299	-0.003904710562414266	0.007212710562414266	0.5832	0.5674	1	0.8953087719298246	89
frontal	Frontal cortex synaptic density	Linear	11	113283459	rs6277	DRD2	G	A	0.4583	48	-0.001287	0.0022413793103448275	-0.0056801034482758615	0.0031061034482758616	-0.5742	0.5734	1	0.8953087719298246	89
frontal	Frontal cortex synaptic density	Linear	7	50615064	rs67275148	DDC	C	G	0.1596	47	-0.001547	0.0028621646623496763	-0.007156842738205365	0.004062842738205365	-0.5405	0.5963	1	0.9150120689655173	89
frontal	Frontal cortex synaptic density	Linear	7	50567493	rs6951648	DDC	A	G	0.234	47	0.001241	0.002404572757217593	-0.0034719626041464823	0.005953962604146482	0.5161	0.6128	1	0.9243932203389831	89
frontal	Frontal cortex synaptic density	Linear	22	19906096	rs5993865	COMT	T	C	0.3617	47	-0.001412	0.0028594572701498584	-0.007016536249493722	0.004192536249493722	-0.4938	0.6282	1	0.93183	89
frontal	Frontal cortex synaptic density	Linear	11	113309869	rs11214606	DRD2	T	C	0.07292	48	0.001653	0.0036717014660151044	-0.005543534873389605	0.008849534873389605	0.4502	0.6583	1	0.9515822580645162	89
frontal	Frontal cortex synaptic density	Linear	9	136519590	rs10761412	DBH	C	T	0.3404	47	-0.001096	0.0024679126322900246	-0.005933108759288448	0.003741108759288449	-0.4441	0.6629	1	0.9515822580645162	89
frontal	Frontal cortex synaptic density	Linear	3	113917372	rs62268962	DRD3	T	A	0.2	50	0.001092	0.0026364075325929505	-0.004075358763882183	0.006259358763882183	0.4142	0.6834	1	0.9654380952380953	89
frontal	Frontal cortex synaptic density	Linear	3	113902749	rs6787134	DRD3	G	T	0.17	50	0.001031	0.0027603748326639893	-0.004379334672021419	0.0064413346720214185	0.3735	0.7129	1	0.9769657142857142	89
frontal	Frontal cortex synaptic density	Linear	3	113900740	rs75970639	DRD3	T	C	0.09	50	0.001456	0.0040198785201546105	-0.006422961899503037	0.009334961899503037	0.3622	0.7212	1	0.9769657142857142	89
frontal	Frontal cortex synaptic density	Linear	22	19908219	rs1978058	COMT	T	C	0.3021	48	-7.892e-4	0.002290856313497823	-0.005279278374455734	0.0037008783744557337	-0.3445	0.7347	1	0.9769657142857142	89
frontal	Frontal cortex synaptic density	Linear	9	136504458	rs2519156	DBH	T	C	0.3404	47	-7.715e-4	0.002373115964318671	-0.005422807290064596	0.003879807290064595	-0.3251	0.7493	1	0.9769657142857142	89
frontal	Frontal cortex synaptic density	Linear	9	136512515	rs2797853	DBH	T	C	0.4255	47	-7.131e-4	0.002221495327102804	-0.005067230841121496	0.0036410308411214958	-0.321	0.7524	1	0.9769657142857142	89
frontal	Frontal cortex synaptic density	Linear	22	20006558	rs2518830	COMT	G	A	0.4062	48	-9.377e-4	0.003041518001946156	-0.006899075283814465	0.005023675283814466	-0.3083	0.7616	1	0.9769657142857142	89
frontal	Frontal cortex synaptic density	Linear	3	113878001	rs324031	DRD3	C	T	0.07	50	0.001194	0.003997321727485771	-0.006640750585872111	0.009028750585872112	0.2987	0.7684	1	0.9769657142857142	89
frontal	Frontal cortex synaptic density	Linear	5	1442521	rs2617605	DAT1	C	T	0.3333	48	5.644e-4	0.0020063988624244578	-0.003368141770351937	0.004496941770351937	0.2813	0.7819	1	0.9801281690140846	89
frontal	Frontal cortex synaptic density	Linear	9	136503708	rs2005663	DBH	T	A	0.3636	44	8.231e-4	0.0031730917501927524	-0.0053961598303777945	0.007042359830377795	0.2594	0.7994	1	0.9881472222222223	89
frontal	Frontal cortex synaptic density	Linear	7	50533539	rs11768267	DDC	G	A	0.4362	47	4.517e-4	0.001943631669535284	-0.0033578180722891567	0.004261218072289156	0.2324	0.8192	1	0.9955581395348837	89
frontal	Frontal cortex synaptic density	Linear	7	50562608	rs4397355	DDC	G	A	0.3085	47	5.253e-4	0.0024478098788443614	-0.004272407362534948	0.0053230073625349485	0.2146	0.8328	1	0.9955581395348837	89
frontal	Frontal cortex synaptic density	Linear	22	19951271	rs4680	COMT	G	A	0.5	48	4.835e-4	0.003033249686323714	-0.005461669385194479	0.00642866938519448	0.1594	0.8753	1	0.9955581395348837	89
frontal	Frontal cortex synaptic density	Linear	3	113903920	rs6804359	DRD3	C	A	0.08	50	5.583e-4	0.0035313092979127134	-0.006363066223908918	0.007479666223908919	0.1581	0.876	1	0.9955581395348837	89
frontal	Frontal cortex synaptic density	Linear	22	19933687	rs9332325	COMT	T	C	0.2083	48	4.691e-4	0.0030070512820512822	-0.005424720512820513	0.006362920512820513	0.156	0.8779	1	0.9955581395348837	89
frontal	Frontal cortex synaptic density	Linear	7	50526620	rs138738170	DDC	T	C	0.1087	46	3.625e-4	0.0028610891870560376	-0.005245234806629834	0.005970234806629834	0.1267	0.9009	1	0.9955581395348837	89
frontal	Frontal cortex synaptic density	Linear	22	19914854	rs17210001	COMT	C	T	0.03125	48	-9.802e-4	0.008943430656934308	-0.018509324087591244	0.016548924087591243	-0.1096	0.914	1	0.9955581395348837	89
frontal	Frontal cortex synaptic density	Linear	5	1395794	rs10069463	DAT1	G	A	0.1042	48	-4.16e-4	0.0038554216867469878	-0.007972626506024096	0.0071406265060240965	-0.1079	0.9153	1	0.9955581395348837	89
frontal	Frontal cortex synaptic density	Linear	5	1395077	rs40184	DAT1	T	C	0.4375	48	-2.588e-4	0.002547244094488189	-0.005251398425196851	0.004733798425196851	-0.1016	0.9203	1	0.9955581395348837	89
frontal	Frontal cortex synaptic density	Linear	3	113858201	rs2134655	DRD3	T	C	0.23	50	1.94e-4	0.0025352848928384734	-0.004775158389963408	0.005163158389963407	0.07652	0.9398	1	0.9955581395348837	89
frontal	Frontal cortex synaptic density	Linear	5	174867169	rs12518222	DRD1	T	C	0.1354	48	1.787e-4	0.0024719878268086876	-0.004666396140545028	0.005023796140545028	0.07229	0.9432	1	0.9955581395348837	89
frontal	Frontal cortex synaptic density	Linear	3	113885135	rs11706283	DRD3	T	C	0.09	50	2.25e-4	0.0034466911764705877	-0.006530514705882351	0.006980514705882352	0.06528	0.9486	1	0.9955581395348837	89
frontal	Frontal cortex synaptic density	Linear	22	19879637	rs3804047	COMT	G	A	0.2396	48	-1.468e-4	0.00276355421686747	-0.00556336626506024	0.005269766265060241	-0.05312	0.9583	1	0.9955581395348837	89
frontal	Frontal cortex synaptic density	Linear	9	136518097	rs77905	DBH	G	A	0.4255	47	-1.196e-4	0.002469543671278133	-0.004959905595705141	0.004720705595705141	-0.04843	0.962	1	0.9955581395348837	89
frontal	Frontal cortex synaptic density	Linear	7	50573333	rs7809758	DDC	G	A	0.3723	47	-4.056e-5	0.0019006560449859418	-0.0037658458481724458	0.003684725848172446	-0.02134	0.9832	1	0.9971034090909092	89
frontal	Frontal cortex synaptic density	Linear	5	174867899	rs4867798	DRD1	C	T	0.2812	48	-4.379e-5	0.00244910514541387	-0.004844036085011186	0.004756456085011186	-0.01788	0.9859	1	0.9971034090909092	89
frontal	Frontal cortex synaptic density	Linear	5	1438354	rs403636	DAT1	A	C	0.1146	48	1.398e-5	0.004285714285714286	-0.00838602	0.00841398	0.003262	0.9974	1	0.9974	89
hippocampus	Hippocampal synaptic density	Linear	22	19956781	rs165599	COMT	G	A	0.25	48	-0.006899	0.0029158918005071847	-0.012614147928994082	-0.0011838520710059182	-2.366	0.03013	1	0.8968849056603774	89
hippocampus	Hippocampal synaptic density	Linear	3	113862887	rs963468	DRD3	A	G	0.43	50	0.005096	0.0023429885057471267	5.037425287356314e-4	0.009688257471264368	2.175	0.0425	1	0.8968849056603774	89
hippocampus	Hippocampal synaptic density	Linear	9	136509448	rs1611126	DBH	G	C	0.07447	47	0.009956	0.005000502260170768	1.5501557006529498e-4	0.019756984429934704	1.991	0.06385	1	0.8968849056603774	89
hippocampus	Hippocampal synaptic density	Linear	11	113321211	rs55697087	DRD2	G	C	0.2188	48	-0.005601	0.003044021739130435	-0.011567282608695651	3.652826086956518e-4	-1.84	0.08325	1	0.8968849056603774	89
hippocampus	Hippocampal synaptic density	Linear	11	113317973	rs4245146	DRD2	T	C	0.4896	48	0.003088	0.0017089097952407305	-2.6146319867183156e-4	0.006437463198671832	1.807	0.08846	1	0.8968849056603774	89
hippocampus	Hippocampal synaptic density	Linear	9	136516575	rs72761131	DBH	A	G	0.09574	47	0.007706	0.004524955960070464	-0.0011629136817381093	0.01657491368173811	1.703	0.108	1	0.8968849056603774	89
hippocampus	Hippocampal synaptic density	Linear	11	113345339	rs10789943	DRD2	A	G	0.125	48	-0.005316	0.0032237719830200125	-0.011634593086719224	0.0010025930867192242	-1.649	0.1174	1	0.8968849056603774	89
hippocampus	Hippocampal synaptic density	Linear	5	1437898	rs10036478	DAT1	C	T	0.2872	47	0.005185	0.0032125154894671625	-0.0011115303593556385	0.01148153035935564	1.614	0.126	1	0.8968849056603774	89
hippocampus	Hippocampal synaptic density	Linear	5	174867899	rs4867798	DRD1	C	T	0.2812	48	-0.004412	0.0027489096573208725	-0.009799862928348911	9.7586292834891e-4	-1.605	0.1268	1	0.8968849056603774	89
hippocampus	Hippocampal synaptic density	Linear	9	136512515	rs2797853	DBH	T	C	0.4255	47	-0.00378	0.002480314960629921	-0.008641417322834645	0.0010814173228346452	-1.524	0.147	1	0.8968849056603774	89
hippocampus	Hippocampal synaptic density	Linear	11	113309869	rs11214606	DRD2	T	C	0.07292	48	-0.005744	0.0037989417989417987	-0.013189925925925924	0.0017019259259259253	-1.512	0.149	1	0.8968849056603774	89
hippocampus	Hippocampal synaptic density	Linear	22	19959473	rs165815	COMT	C	T	0.0625	48	-0.00739	0.004920106524633821	-0.01703340878828229	0.0022534087882822894	-1.502	0.1515	1	0.8968849056603774	89
hippocampus	Hippocampal synaptic density	Linear	22	19933687	rs9332325	COMT	T	C	0.2083	48	-0.004705	0.003176907494935854	-0.010931738690074274	0.0015217386900742737	-1.481	0.1568	1	0.8968849056603774	89
hippocampus	Hippocampal synaptic density	Linear	22	19908219	rs1978058	COMT	T	C	0.3021	48	-0.003525	0.002432712215320911	-0.008293115942028985	0.0012431159420289851	-1.449	0.1654	1	0.8968849056603774	89
hippocampus	Hippocampal synaptic density	Linear	3	113899423	rs74988970	DRD3	C	T	0.08163	49	-0.005146	0.0035960866526904265	-0.012194329839273236	0.0019023298392732355	-1.431	0.1695	1	0.8968849056603774	89
hippocampus	Hippocampal synaptic density	Linear	22	19929551	rs3788319	COMT	A	G	0.4896	48	0.003975	0.002807203389830509	-0.0015271186440677974	0.009477118644067799	1.416	0.1749	1	0.8968849056603774	89
hippocampus	Hippocampal synaptic density	Linear	3	113868854	rs324035	DRD3	A	C	0.22	50	-0.003244	0.0024083147735708983	-0.007964296956198961	0.001476296956198961	-1.347	0.1939	1	0.8968849056603774	89
hippocampus	Hippocampal synaptic density	Linear	17	37784464	rs1495099	PPP1R1B	C	G	0.2857	49	0.003046	0.0023594113090627425	-0.0015784461657629752	0.007670446165762975	1.291	0.2131	1	0.8968849056603774	89
hippocampus	Hippocampal synaptic density	Linear	22	19951897	rs4646315	COMT	C	G	0.1915	47	0.003508	0.0027320872274143302	-0.0018468909657320875	0.008862890965732086	1.284	0.2175	1	0.8968849056603774	89
hippocampus	Hippocampal synaptic density	Linear	5	1435972	rs4975547	DAT1	A	G	0.1875	48	0.003489	0.0028182552504038773	-0.0020347802907916	0.0090127802907916	1.238	0.2326	1	0.8968849056603774	89
hippocampus	Hippocampal synaptic density	Linear	3	113858201	rs2134655	DRD3	T	C	0.23	50	-0.003483	0.002831707317073171	-0.009033146341463415	0.0020671463414634146	-1.23	0.2336	1	0.8968849056603774	89
hippocampus	Hippocampal synaptic density	Linear	22	19929027	rs13306278	COMT	T	C	0.1875	48	-0.004605	0.003935897435897436	-0.012319358974358974	0.003109358974358975	-1.17	0.258	1	0.8968849056603774	89
hippocampus	Hippocampal synaptic density	Linear	5	1411412	rs6347	DAT1	C	T	0.2917	48	0.003226	0.002834797891036907	-0.002330203866432337	0.008782203866432338	1.138	0.2709	1	0.8968849056603774	89
hippocampus	Hippocampal synaptic density	Linear	22	19952132	rs4646316	COMT	T	C	0.2812	48	0.003505	0.003096289752650177	-0.002563727915194347	0.009573727915194346	1.132	0.2735	1	0.8968849056603774	89
hippocampus	Hippocampal synaptic density	Linear	11	113319835	rs76581995	DRD2	A	C	0.04255	47	-0.007209	0.006589579524680073	-0.02012457586837294	0.0057065758683729415	-1.094	0.2903	1	0.8968849056603774	89
hippocampus	Hippocampal synaptic density	Linear	22	20006558	rs2518830	COMT	G	A	0.4062	48	-0.003584	0.00330932594644506	-0.010070278855032318	0.0029022788550323174	-1.083	0.2937	1	0.8968849056603774	89
hippocampus	Hippocampal synaptic density	Linear	5	1400750	rs28363151	DAT1	A	G	0.08333	48	0.005791	0.005352125693160813	-0.004699166358595192	0.01628116635859519	1.082	0.2944	1	0.8968849056603774	89
hippocampus	Hippocampal synaptic density	Linear	22	19952561	rs165774	COMT	A	G	0.2917	48	-0.002568	0.0023932898415657037	-0.007258848089468779	0.002122848089468779	-1.073	0.2983	1	0.8968849056603774	89
hippocampus	Hippocampal synaptic density	Linear	22	19889825	rs3788317	COMT	T	G	0.2083	48	-0.003177	0.003241836734693878	-0.009531000000000001	0.003177	-0.98	0.3408	1	0.8968849056603774	89
hippocampus	Hippocampal synaptic density	Linear	5	1433401	rs4975646	DAT1	A	G	0.4271	48	-0.002492	0.0025690721649484537	-0.007527381443298968	0.002543381443298969	-0.97	0.3456	1	0.8968849056603774	89
hippocampus	Hippocampal synaptic density	Linear	5	1426267	rs72715534	DAT1	G	T	0.05208	48	-0.005102	0.0053156907689101895	-0.01552075390706397	0.005316753907063972	-0.9598	0.3506	1	0.8968849056603774	89
hippocampus	Hippocampal synaptic density	Linear	22	19985507	rs2073745	COMT	A	G	0.4792	48	0.00292	0.0030521584613776524	-0.0030622305843001985	0.008902230584300199	0.9567	0.3521	1	0.8968849056603774	89
hippocampus	Hippocampal synaptic density	Linear	5	1443199	rs6350	DAT1	A	G	0.09375	48	0.004262	0.00462858384013901	-0.0048100243266724595	0.01333402432667246	0.9208	0.37	1	0.8968849056603774	89
hippocampus	Hippocampal synaptic density	Linear	7	50618876	rs4947644	DDC	T	C	0.4894	47	-0.002331	0.0025317693059628546	-0.007293267839687196	0.002631267839687195	-0.9207	0.3709	1	0.8968849056603774	89
hippocampus	Hippocampal synaptic density	Linear	22	19916818	rs5993876	COMT	G	C	0.3333	48	-0.003352	0.0036762447905242376	-0.010557439789427504	0.0038534397894275053	-0.9118	0.3746	1	0.8968849056603774	89
hippocampus	Hippocampal synaptic density	Linear	22	19910716	rs7289747	COMT	C	A	0.03125	48	-0.005778	0.006766600304485303	-0.019040536596791193	0.007484536596791193	-0.8539	0.405	1	0.8968849056603774	89
hippocampus	Hippocampal synaptic density	Linear	22	19899886	rs2904563	COMT	G	A	0.08333	48	-0.003728	0.004411312270737191	-0.012374172050644896	0.004918172050644895	-0.8451	0.4098	1	0.8968849056603774	89
hippocampus	Hippocampal synaptic density	Linear	22	19879637	rs3804047	COMT	G	A	0.2396	48	-0.002527	0.0030379899014186104	-0.008481460206780476	0.0034274602067804762	-0.8318	0.4171	1	0.8968849056603774	89
hippocampus	Hippocampal synaptic density	Linear	3	113885135	rs11706283	DRD3	T	C	0.09	50	0.003173	0.003932333622505887	-0.004534373900111539	0.010880373900111538	0.8069	0.4297	1	0.8968849056603774	89
hippocampus	Hippocampal synaptic density	Linear	5	1428883	rs365663	DAT1	G	A	0.4149	47	0.00191	0.002424165503236451	-0.002841364386343444	0.0066613643863434446	0.7879	0.4423	1	0.8968849056603774	89
hippocampus	Hippocampal synaptic density	Linear	5	1401580	rs11133767	DAT1	T	C	0.3333	48	0.002755	0.0035370394145589935	-0.004177597252535628	0.009687597252535627	0.7789	0.4467	1	0.8968849056603774	89
hippocampus	Hippocampal synaptic density	Linear	5	1438354	rs403636	DAT1	A	C	0.1146	48	0.003738	0.004877985123319849	-0.005822850841706903	0.013298850841706903	0.7663	0.454	1	0.8968849056603774	89
hippocampus	Hippocampal synaptic density	Linear	7	50615064	rs67275148	DDC	C	G	0.1596	47	-0.002436	0.0033115823817292003	-0.008926701468189233	0.004054701468189233	-0.7356	0.4726	1	0.8968849056603774	89
hippocampus	Hippocampal synaptic density	Linear	9	136518097	rs77905	DBH	G	A	0.4255	47	0.002089	0.0028929511148040443	-0.003581184185015927	0.007759184185015927	0.7221	0.4806	1	0.8968849056603774	89
hippocampus	Hippocampal synaptic density	Linear	9	136503708	rs2005663	DBH	T	A	0.3636	44	0.002555	0.003558000278512742	-0.004418680545884974	0.009528680545884974	0.7181	0.4854	1	0.8968849056603774	89
hippocampus	Hippocampal synaptic density	Linear	9	136519590	rs10761412	DBH	C	T	0.3404	47	0.002066	0.002912320270651255	-0.003642147730476459	0.007774147730476459	0.7094	0.4883	1	0.8968849056603774	89
hippocampus	Hippocampal synaptic density	Linear	22	19896571	rs5993864	COMT	C	T	0.4583	48	0.001755	0.0025128865979381445	-0.0031702577319587632	0.006680257731958763	0.6984	0.4944	1	0.8968849056603774	89
hippocampus	Hippocampal synaptic density	Linear	3	113878001	rs324031	DRD3	C	T	0.07	50	0.003155	0.0045917624799883565	-0.005844854460777179	0.012154854460777178	0.6871	0.5003	1	0.8968849056603774	89
hippocampus	Hippocampal synaptic density	Linear	22	19951271	rs4680	COMT	G	A	0.5	48	0.002252	0.0033606924339650798	-0.0043349571705715555	0.008838957170571557	0.6701	0.5118	1	0.8968849056603774	89
hippocampus	Hippocampal synaptic density	Linear	11	113286878	rs2440390	DRD2	T	C	0.125	48	0.002595	0.003954587016153612	-0.00515599055166108	0.01034599055166108	0.6562	0.5205	1	0.8968849056603774	89
hippocampus	Hippocampal synaptic density	Linear	5	174867169	rs12518222	DRD1	T	C	0.1354	48	-0.00192	0.0029398254478640333	-0.007682057877813505	0.0038420578778135053	-0.6531	0.5224	1	0.8968849056603774	89
hippocampus	Hippocampal synaptic density	Linear	3	113903920	rs6804359	DRD3	C	A	0.08	50	0.002598	0.00405367452020596	-0.005347202059603682	0.010543202059603681	0.6409	0.5293	1	0.8968849056603774	89
hippocampus	Hippocampal synaptic density	Linear	9	136504458	rs2519156	DBH	T	C	0.3404	47	0.00178	0.002800944138473643	-0.0037098505114083395	0.007269850511408339	0.6355	0.5341	1	0.8968849056603774	89
hippocampus	Hippocampal synaptic density	Linear	11	113312139	rs11214607	DRD2	G	T	0.1771	48	-0.001972	0.003322662173546756	-0.008484417860151642	0.004540417860151642	-0.5935	0.5606	1	0.9097071428571428	89
hippocampus	Hippocampal synaptic density	Linear	9	136502328	rs2519143	DBH	A	G	0.117	47	0.002537	0.00434641082747987	-0.005981965221860545	0.011055965221860545	0.5837	0.5676	1	0.9097071428571428	89
hippocampus	Hippocampal synaptic density	Linear	22	19921137	rs9605030	COMT	T	C	0.1354	48	0.002106	0.0036587908269631684	-0.00506523002084781	0.00927723002084781	0.5756	0.5724	1	0.9097071428571428	89
hippocampus	Hippocampal synaptic density	Linear	3	113902749	rs6787134	DRD3	G	T	0.17	50	0.00173	0.0031901161718605937	-0.004522627696846764	0.007982627696846763	0.5423	0.5939	1	0.9147389830508476	89
hippocampus	Hippocampal synaptic density	Linear	11	2190951	rs6356	TH	T	C	0.36	50	-0.001439	0.0027079412871659765	-0.006746564922845314	0.0038685649228453137	-0.5314	0.6013	1	0.9147389830508476	89
hippocampus	Hippocampal synaptic density	Linear	3	113917372	rs62268962	DRD3	T	A	0.2	50	0.001598	0.003050200419927467	-0.004380392823057834	0.007576392823057835	0.5239	0.6064	1	0.9147389830508476	89
hippocampus	Hippocampal synaptic density	Linear	11	113324293	rs12805897	DRD2	A	G	0.0625	48	-0.002149	0.004247035573122529	-0.010473189723320156	0.006175189723320157	-0.506	0.6193	1	0.9186283333333333	89
hippocampus	Hippocampal synaptic density	Linear	11	113320419	rs4245148	DRD2	T	C	0.05208	48	0.002114	0.00439135853759867	-0.006493062733693393	0.010721062733693392	0.4814	0.6363	1	0.928372131147541	89
hippocampus	Hippocampal synaptic density	Linear	11	113281397	rs6276	DRD2	C	T	0.2812	48	0.001501	0.0033362969548788616	-0.005038142031562569	0.008040142031562569	0.4499	0.6585	1	0.945266129032258	89
hippocampus	Hippocampal synaptic density	Linear	11	113329774	rs7131056	DRD2	A	C	0.3958	48	-8.238e-4	0.002215707369553523	-0.005166586444324906	0.0035189864443249054	-0.3718	0.7146	1	0.981225	89
hippocampus	Hippocampal synaptic density	Linear	5	1395077	rs40184	DAT1	T	C	0.4375	48	0.001014	0.002937427578215527	-0.004743358053302432	0.006771358053302433	0.3452	0.7341	1	0.981225	89
hippocampus	Hippocampal synaptic density	Linear	7	50567493	rs6951648	DDC	A	G	0.234	47	9.311e-4	0.002815542788025401	-0.004587363864529786	0.006449563864529786	0.3307	0.7452	1	0.981225	89
hippocampus	Hippocampal synaptic density	Linear	7	50596864	rs3735273	DDC	T	C	0.1809	47	-0.001253	0.004465431218816821	-0.01000524518888097	0.007499245188880969	-0.2806	0.7826	1	0.981225	89
hippocampus	Hippocampal synaptic density	Linear	3	113899307	rs1503670	DRD3	A	G	0.42	50	-6.771e-4	0.0027291414752116084	-0.006026217291414752	0.004672017291414752	-0.2481	0.8067	1	0.981225	89
hippocampus	Hippocampal synaptic density	Linear	5	1428111	rs10052016	DAT1	G	A	0.2234	47	-7.223e-4	0.0029822460776218005	-0.006567502312138729	0.005122902312138728	-0.2422	0.8117	1	0.981225	89
hippocampus	Hippocampal synaptic density	Linear	22	19906096	rs5993865	COMT	T	C	0.3617	47	7.104e-4	0.0031771019677996424	-0.005516719856887299	0.006937519856887299	0.2236	0.8259	1	0.981225	89
hippocampus	Hippocampal synaptic density	Linear	5	1442521	rs2617605	DAT1	C	T	0.3333	48	4.848e-4	0.002325179856115108	-0.004072552517985612	0.005042152517985611	0.2085	0.8373	1	0.981225	89
hippocampus	Hippocampal synaptic density	Linear	7	50526620	rs138738170	DDC	T	C	0.1087	46	-6.715e-4	0.003293281020107896	-0.007126330799411476	0.005783330799411476	-0.2039	0.8412	1	0.981225	89
hippocampus	Hippocampal synaptic density	Linear	5	1412645	rs27048	DAT1	T	C	0.4479	48	6.627e-4	0.0034319005696530295	-0.006063825116519938	0.007389225116519937	0.1931	0.8492	1	0.981225	89
hippocampus	Hippocampal synaptic density	Linear	7	50632796	rs6593011	DDC	A	C	0.1915	47	6.46e-4	0.0036069235064209934	-0.006423570072585147	0.007715570072585147	0.1791	0.8601	1	0.981225	89
hippocampus	Hippocampal synaptic density	Linear	9	136509370	rs4531	DBH	T	G	0.06383	47	-0.001038	0.005821648906337634	-0.012448431856421763	0.010372431856421761	-0.1783	0.8607	1	0.981225	89
hippocampus	Hippocampal synaptic density	Linear	22	19906511	rs11541479	COMT	A	G	0.1354	48	9.239e-4	0.0053373772385904095	-0.009537359387637202	0.011385159387637202	0.1731	0.8646	1	0.981225	89
hippocampus	Hippocampal synaptic density	Linear	7	50549859	rs17152020	DDC	A	T	0.2447	47	-3.137e-4	0.0022014035087719297	-0.004628450877192982	0.004001050877192982	-0.1425	0.8885	1	0.981225	89
hippocampus	Hippocampal synaptic density	Linear	11	113306765	rs4436578	DRD2	C	T	0.05208	48	-7.429e-4	0.0054504768892149665	-0.011425834702861334	0.009940034702861335	-0.1363	0.8932	1	0.981225	89
hippocampus	Hippocampal synaptic density	Linear	5	1394522	rs27072	DAT1	T	C	0.1562	48	4.447e-4	0.004159962581852199	-0.007708826660430309	0.008598226660430308	0.1069	0.9161	1	0.981225	89
hippocampus	Hippocampal synaptic density	Linear	11	113283459	rs6277	DRD2	G	A	0.4583	48	-2.573e-4	0.002478805394990366	-0.005115758574181117	0.004601158574181117	-0.1038	0.9186	1	0.981225	89
hippocampus	Hippocampal synaptic density	Linear	22	19996570	rs877118	COMT	C	T	0.4062	48	2.743e-4	0.0026451301832208294	-0.004910155159112826	0.005458755159112825	0.1037	0.9186	1	0.981225	89
hippocampus	Hippocampal synaptic density	Linear	7	50533539	rs11768267	DDC	G	A	0.4362	47	2.195e-4	0.0022692029360074435	-0.004228137754574589	0.0046671377545745895	0.09673	0.9241	1	0.981225	89
hippocampus	Hippocampal synaptic density	Linear	5	174870150	rs4532	DRD1	C	T	0.3854	48	2.323e-4	0.002675958990899666	-0.005012579622163345	0.005477179622163346	0.08681	0.9318	1	0.981225	89
hippocampus	Hippocampal synaptic density	Linear	7	50562608	rs4397355	DDC	G	A	0.3085	47	-2.372e-4	0.0028574870497530417	-0.005837874617515962	0.005363474617515962	-0.08301	0.9349	1	0.981225	89
hippocampus	Hippocampal synaptic density	Linear	11	2186335	rs2070762	TH	A	G	0.43	50	-2.162e-4	0.00287385351588462	-0.005848952891133855	0.005416552891133856	-0.07523	0.9408	1	0.981225	89
hippocampus	Hippocampal synaptic density	Linear	3	113900740	rs75970639	DRD3	T	C	0.09	50	2.77e-4	0.004678263806789394	-0.008892397061307213	0.009446397061307212	0.05921	0.9534	1	0.981225	89
hippocampus	Hippocampal synaptic density	Linear	7	50573333	rs7809758	DDC	G	A	0.3723	47	-1.006e-4	0.002216835610401058	-0.004445597796386074	0.004244397796386074	-0.04538	0.9644	1	0.981225	89
hippocampus	Hippocampal synaptic density	Linear	22	19914854	rs17210001	COMT	C	T	0.03125	48	3.975e-4	0.010037878787878787	-0.019276742424242422	0.02007174242424242	0.0396	0.9689	1	0.981225	89
hippocampus	Hippocampal synaptic density	Linear	5	1395794	rs10069463	DAT1	G	A	0.1042	48	1.693e-4	0.004463485367782758	-0.008579131320854205	0.008917731320854206	0.03793	0.9702	1	0.981225	89
hippocampus	Hippocampal synaptic density	Linear	9	136505241	rs1108581	DBH	G	A	0.2021	47	-1.017e-5	0.005283116883116883	-0.01036507909090909	0.01034473909090909	-0.001925	0.9985	1	0.9985	89
occipital	Occipital cortex synaptic density	Linear	11	113319835	rs76581995	DRD2	A	C	0.04255	47	-0.01836	0.0056544502617801055	-0.029442722513089006	-0.0072772774869109946	-3.247	0.005052	0.44962800000000003	0.2649975	89
occipital	Occipital cortex synaptic density	Linear	3	113862887	rs963468	DRD3	A	G	0.43	50	0.005972	0.0020888422525358516	0.001877869185029731	0.010066130814970268	2.859	0.01003	0.8926700000000001	0.2649975	89
occipital	Occipital cortex synaptic density	Linear	22	19906511	rs11541479	COMT	A	G	0.1354	48	0.01199	0.004215893108298172	0.0037268495077355836	0.020253150492264418	2.844	0.01123	0.9994700000000001	0.2649975	89
occipital	Occipital cortex synaptic density	Linear	7	50549859	rs17152020	DDC	A	T	0.2447	47	0.004878	0.001719421924568206	0.0015079330278463168	0.008248066972153684	2.837	0.01191	1	0.2649975	89
occipital	Occipital cortex synaptic density	Linear	7	50567493	rs6951648	DDC	A	G	0.234	47	0.005713	0.0022962218649517684	0.0012124051446945339	0.010213594855305467	2.488	0.02426	1	0.43182800000000005	89
occipital	Occipital cortex synaptic density	Linear	7	50573333	rs7809758	DDC	G	A	0.3723	47	0.004351	0.0018212641272498955	7.813223105902047e-4	0.007920677689409794	2.389	0.02953	1	0.43802833333333335	89
occipital	Occipital cortex synaptic density	Linear	5	1428111	rs10052016	DAT1	G	A	0.2234	47	0.004986	0.0024732142857142856	1.385000000000006e-4	0.009833499999999998	2.016	0.0609	1	0.74481875	89
occipital	Occipital cortex synaptic density	Linear	9	136509370	rs4531	DBH	T	G	0.06383	47	-0.009539	0.004851983723296033	-0.019048888097660227	-2.9111902339775883e-5	-1.966	0.06695	1	0.74481875	89
occipital	Occipital cortex synaptic density	Linear	7	50533539	rs11768267	DDC	G	A	0.4362	47	0.003653	0.001971397733405289	-2.1093955747436641e-4	0.007516939557474366	1.853	0.08236	1	0.7597789473684211	89
occipital	Occipital cortex synaptic density	Linear	3	113899307	rs1503670	DRD3	A	G	0.42	50	-0.004312	0.002411633109619687	-0.009038800894854586	4.1480089485458616e-4	-1.788	0.08969	1	0.7597789473684211	89
occipital	Occipital cortex synaptic density	Linear	11	113306765	rs4436578	DRD2	C	T	0.05208	48	0.009097	0.005258381502890173	-0.0012094277456647408	0.01940342774566474	1.73	0.1017	1	0.7597789473684211	89
occipital	Occipital cortex synaptic density	Linear	22	19952561	rs165774	COMT	A	G	0.2917	48	-0.003653	0.0022006024096385543	-0.007966180722891566	6.601807228915667e-4	-1.66	0.1152	1	0.7597789473684211	89
occipital	Occipital cortex synaptic density	Linear	3	113868854	rs324035	DRD3	A	C	0.22	50	-0.003651	0.0022537037037037035	-0.00806825925925926	7.662592592592586e-4	-1.62	0.1217	1	0.7597789473684211	89
occipital	Occipital cortex synaptic density	Linear	5	1411412	rs6347	DAT1	C	T	0.2917	48	-0.00415	0.002634920634920635	-0.009314444444444445	0.0010144444444444446	-1.575	0.1338	1	0.7597789473684211	89
occipital	Occipital cortex synaptic density	Linear	7	50562608	rs4397355	DDC	G	A	0.3085	47	0.003839	0.0025610406937958637	-0.0011806397598398926	0.008858639759839892	1.499	0.1534	1	0.7597789473684211	89
occipital	Occipital cortex synaptic density	Linear	7	50526620	rs138738170	DDC	T	C	0.1087	46	0.004231	0.0028376928236083167	-0.0013308779342723004	0.0097928779342723	1.491	0.1567	1	0.7597789473684211	89
occipital	Occipital cortex synaptic density	Linear	3	113899423	rs74988970	DRD3	C	T	0.08163	49	-0.004988	0.003407103825136612	-0.01166592349726776	0.0016899234972677594	-1.464	0.1604	1	0.7597789473684211	89
occipital	Occipital cortex synaptic density	Linear	9	136502328	rs2519143	DBH	A	G	0.117	47	-0.005627	0.003827891156462585	-0.013129666666666666	0.001875666666666666	-1.47	0.161	1	0.7597789473684211	89
occipital	Occipital cortex synaptic density	Linear	11	2186335	rs2070762	TH	A	G	0.43	50	-0.003782	0.0026011004126547457	-0.008880156808803302	0.0013161568088033014	-1.454	0.1622	1	0.7597789473684211	89
occipital	Occipital cortex synaptic density	Linear	22	19914854	rs17210001	COMT	C	T	0.03125	48	0.0127	0.009117013639626704	-0.00516934673366834	0.03056934673366834	1.393	0.1817	1	0.8085650000000001	89
occipital	Occipital cortex synaptic density	Linear	5	1412645	rs27048	DAT1	T	C	0.4479	48	0.004094	0.003144393241167435	-0.002069010752688172	0.010257010752688173	1.302	0.2102	1	0.851754054054054	89
occipital	Occipital cortex synaptic density	Linear	11	113320419	rs4245148	DRD2	T	C	0.05208	48	0.005543	0.004420255183413079	-0.003120700159489633	0.014206700159489632	1.254	0.2269	1	0.851754054054054	89
occipital	Occipital cortex synaptic density	Linear	11	113281397	rs6276	DRD2	C	T	0.2812	48	0.0042	0.0033573141486810554	-0.0023803357314148687	0.010780335731414868	1.251	0.228	1	0.851754054054054	89
occipital	Occipital cortex synaptic density	Linear	5	1433401	rs4975646	DAT1	A	G	0.4271	48	-0.002852	0.002435525192143467	-0.007625629376601195	0.0019216293766011953	-1.171	0.2579	1	0.851754054054054	89
occipital	Occipital cortex synaptic density	Linear	7	50596864	rs3735273	DDC	T	C	0.1809	47	-0.00482	0.004112627986348123	-0.01288075085324232	0.003240750853242321	-1.172	0.2582	1	0.851754054054054	89
occipital	Occipital cortex synaptic density	Linear	5	1428883	rs365663	DAT1	G	A	0.4149	47	0.002573	0.002197267292912041	-0.0017336438941076	0.0068796438941076	1.171	0.2589	1	0.851754054054054	89
occipital	Occipital cortex synaptic density	Linear	22	19996570	rs877118	COMT	C	T	0.4062	48	-0.002721	0.002451351351351351	-0.007525648648648648	0.002083648648648648	-1.11	0.2822	1	0.851754054054054	89
occipital	Occipital cortex synaptic density	Linear	9	136509448	rs1611126	DBH	G	C	0.07447	47	0.005503	0.005002727272727272	-0.004302345454545453	0.015308345454545454	1.1	0.2874	1	0.851754054054054	89
occipital	Occipital cortex synaptic density	Linear	22	19951271	rs4680	COMT	G	A	0.5	48	0.003375	0.0031601123595505617	-0.002818820224719101	0.009568820224719101	1.068	0.3007	1	0.851754054054054	89
occipital	Occipital cortex synaptic density	Linear	22	19952132	rs4646316	COMT	T	C	0.2812	48	0.00312	0.002985645933014354	-0.002731866028708134	0.008971866028708133	1.045	0.3107	1	0.851754054054054	89
occipital	Occipital cortex synaptic density	Linear	11	113329774	rs7131056	DRD2	A	C	0.3958	48	0.002349	0.0022543186180422263	-0.0020694644913627634	0.006767464491362764	1.042	0.3122	1	0.851754054054054	89
occipital	Occipital cortex synaptic density	Linear	5	1401580	rs11133767	DAT1	T	C	0.3333	48	-0.003484	0.0033467819404418833	-0.010043692603266091	0.0030756926032660913	-1.041	0.3126	1	0.851754054054054	89
occipital	Occipital cortex synaptic density	Linear	7	50615064	rs67275148	DDC	C	G	0.1596	47	0.003099	0.003127459884953073	-0.003030821374508023	0.009228821374508023	0.9909	0.3365	1	0.851754054054054	89
occipital	Occipital cortex synaptic density	Linear	9	136503708	rs2005663	DBH	T	A	0.3636	44	-0.003469	0.003478740473325311	-0.01028733132771761	0.0033493313277176097	-0.9972	0.3369	1	0.851754054054054	89
occipital	Occipital cortex synaptic density	Linear	5	1443199	rs6350	DAT1	A	G	0.09375	48	-0.004343	0.004425761744624478	-0.013017493019463975	0.004331493019463976	-0.9813	0.3402	1	0.851754054054054	89
occipital	Occipital cortex synaptic density	Linear	11	113283459	rs6277	DRD2	G	A	0.4583	48	0.002431	0.0025254519011011843	-0.002518885726158321	0.007380885726158321	0.9626	0.3492	1	0.851754054054054	89
occipital	Occipital cortex synaptic density	Linear	22	19951897	rs4646315	COMT	C	G	0.1915	47	0.002582	0.0027056481190401343	-0.0027210703133186626	0.007885070313318664	0.9543	0.3541	1	0.851754054054054	89
occipital	Occipital cortex synaptic density	Linear	5	1400750	rs28363151	DAT1	A	G	0.08333	48	-0.004611	0.005190229626294462	-0.014783850067537144	0.005561850067537145	-0.8884	0.3867	1	0.8938794871794871	89
occipital	Occipital cortex synaptic density	Linear	22	19985507	rs2073745	COMT	A	G	0.4792	48	0.002583	0.0029385665529010237	-0.0031765904436860067	0.008342590443686007	0.879	0.3917	1	0.8938794871794871	89
occipital	Occipital cortex synaptic density	Linear	5	174870150	rs4532	DRD1	C	T	0.3854	48	-0.00167	0.002123061276379354	-0.005831200101703534	0.002491200101703534	-0.7866	0.4423	1	0.9083476923076923	89
occipital	Occipital cortex synaptic density	Linear	3	113858201	rs2134655	DRD3	T	C	0.23	50	-0.00207	0.0027647923066648856	-0.007488992921063175	0.0033489929210631757	-0.7487	0.4632	1	0.9083476923076923	89
occipital	Occipital cortex synaptic density	Linear	11	113324293	rs12805897	DRD2	A	G	0.0625	48	-0.0033	0.004401760704281712	-0.011927450980392156	0.005327450980392156	-0.7497	0.4637	1	0.9083476923076923	89
occipital	Occipital cortex synaptic density	Linear	5	1394522	rs27072	DAT1	T	C	0.1562	48	0.002937	0.00392962269199893	-0.004765060476317903	0.010639060476317902	0.7474	0.465	1	0.9083476923076923	89
occipital	Occipital cortex synaptic density	Linear	5	1437898	rs10036478	DAT1	C	T	0.2872	47	-0.002399	0.003215817694369973	-0.008702002680965147	0.0039040026809651473	-0.746	0.4665	1	0.9083476923076923	89
occipital	Occipital cortex synaptic density	Linear	7	50618876	rs4947644	DDC	T	C	0.4894	47	-0.001663	0.0024520790327337066	-0.006469074904158064	0.003143074904158065	-0.6782	0.5073	1	0.9083476923076923	89
occipital	Occipital cortex synaptic density	Linear	22	19929027	rs13306278	COMT	T	C	0.1875	48	-0.002586	0.0038724168912848164	-0.01017593710691824	0.00500393710691824	-0.6678	0.5132	1	0.9083476923076923	89
occipital	Occipital cortex synaptic density	Linear	22	20006558	rs2518830	COMT	G	A	0.4062	48	-0.002092	0.0032408985282726573	-0.00844416111541441	0.004260161115414408	-0.6455	0.5272	1	0.9083476923076923	89
occipital	Occipital cortex synaptic density	Linear	22	19910716	rs7289747	COMT	C	A	0.03125	48	-0.003947	0.0065575677022761255	-0.016799832696461205	0.008905832696461207	-0.6019	0.5552	1	0.9083476923076923	89
occipital	Occipital cortex synaptic density	Linear	9	136504458	rs2519156	DBH	T	C	0.3404	47	-0.001562	0.002604635651158913	-0.006667085876271469	0.003543085876271469	-0.5997	0.5571	1	0.9083476923076923	89
occipital	Occipital cortex synaptic density	Linear	22	19899886	rs2904563	COMT	G	A	0.08333	48	-0.002466	0.0042767950052029135	-0.01084851821019771	0.005916518210197711	-0.5766	0.5718	1	0.9083476923076923	89
occipital	Occipital cortex synaptic density	Linear	9	136505241	rs1108581	DBH	G	A	0.2021	47	-0.002782	0.004851761423090338	-0.012291452389257064	0.006727452389257064	-0.5734	0.5744	1	0.9083476923076923	89
occipital	Occipital cortex synaptic density	Linear	5	174867169	rs12518222	DRD1	T	C	0.1354	48	0.001311	0.002381038866690883	-0.003355836178714131	0.0059778361787141306	0.5506	0.5891	1	0.9083476923076923	89
occipital	Occipital cortex synaptic density	Linear	3	113903920	rs6804359	DRD3	C	A	0.08	50	-0.002114	0.003878899082568807	-0.009716642201834862	0.0054886422018348615	-0.545	0.5921	1	0.9083476923076923	89
occipital	Occipital cortex synaptic density	Linear	5	1395794	rs10069463	DAT1	G	A	0.1042	48	0.002178	0.004249756097560975	-0.006151521951219511	0.01050752195121951	0.5125	0.6149	1	0.9083476923076923	89
occipital	Occipital cortex synaptic density	Linear	22	19896571	rs5993864	COMT	C	T	0.4583	48	-0.00122	0.002426894768251442	-0.005976713745772825	0.003536713745772826	-0.5027	0.6216	1	0.9083476923076923	89
occipital	Occipital cortex synaptic density	Linear	11	113321211	rs55697087	DRD2	G	C	0.2188	48	-0.00171	0.0034601375961149333	-0.00849186968838527	0.0050718696883852695	-0.4942	0.6275	1	0.9083476923076923	89
occipital	Occipital cortex synaptic density	Linear	5	1438354	rs403636	DAT1	A	C	0.1146	48	0.002318	0.004725790010193681	-0.006944548419979614	0.011580548419979615	0.4905	0.63	1	0.9083476923076923	89
occipital	Occipital cortex synaptic density	Linear	22	19956781	rs165599	COMT	G	A	0.25	48	-0.001541	0.0032030762835169404	-0.007819029515693203	0.004737029515693204	-0.4811	0.6366	1	0.9083476923076923	89
occipital	Occipital cortex synaptic density	Linear	11	113309869	rs11214606	DRD2	T	C	0.07292	48	-0.00201	0.004203262233375157	-0.010248393977415306	0.006228393977415307	-0.4782	0.6386	1	0.9083476923076923	89
occipital	Occipital cortex synaptic density	Linear	7	50632796	rs6593011	DDC	A	C	0.1915	47	0.001637	0.003430427493713328	-0.005086637887678122	0.008360637887678123	0.4772	0.6397	1	0.9083476923076923	89
occipital	Occipital cortex synaptic density	Linear	22	19921137	rs9605030	COMT	T	C	0.1354	48	0.001666	0.003517736486486486	-0.005228763513513513	0.008560763513513512	0.4736	0.6418	1	0.9083476923076923	89
occipital	Occipital cortex synaptic density	Linear	22	19879637	rs3804047	COMT	G	A	0.2396	48	-0.001376	0.0029546918617135496	-0.007167196048958557	0.004415196048958557	-0.4657	0.6474	1	0.9083476923076923	89
occipital	Occipital cortex synaptic density	Linear	5	1435972	rs4975547	DAT1	A	G	0.1875	48	-0.00128	0.002807633252906339	-0.006782961175696424	0.004222961175696424	-0.4559	0.6542	1	0.9083476923076923	89
occipital	Occipital cortex synaptic density	Linear	22	19959473	rs165815	COMT	C	T	0.0625	48	-0.002223	0.004994383284655134	-0.012011991237924062	0.007565991237924063	-0.4451	0.6618	1	0.9083476923076923	89
occipital	Occipital cortex synaptic density	Linear	11	113317973	rs4245146	DRD2	T	C	0.4896	48	8.592e-4	0.0019395033860045146	-0.0029422266365688485	0.004660626636568848	0.443	0.6634	1	0.9083476923076923	89
occipital	Occipital cortex synaptic density	Linear	3	113885135	rs11706283	DRD3	T	C	0.09	50	-0.001603	0.003796778777830412	-0.009044686404547607	0.005838686404547606	-0.4222	0.6776	1	0.9137333333333333	89
occipital	Occipital cortex synaptic density	Linear	9	136519590	rs10761412	DBH	C	T	0.3404	47	-0.0011	0.00273224043715847	-0.006455191256830601	0.0042551912568306	-0.4026	0.6926	1	0.9200208955223881	89
occipital	Occipital cortex synaptic density	Linear	22	19889825	rs3788317	COMT	T	G	0.2083	48	0.001154	0.0031843267108167773	-0.005087280353200883	0.007395280353200884	0.3624	0.7215	1	0.9360478260869565	89
occipital	Occipital cortex synaptic density	Linear	22	19906096	rs5993865	COMT	T	C	0.3617	47	8.839e-4	0.002475217026043125	-0.003967525371044525	0.005735325371044525	0.3571	0.7257	1	0.9360478260869565	89
occipital	Occipital cortex synaptic density	Linear	3	113900740	rs75970639	DRD3	T	C	0.09	50	0.001461	0.00444884287454324	-0.007258732034104749	0.01018073203410475	0.3284	0.7462	1	0.9487399999999999	89
occipital	Occipital cortex synaptic density	Linear	5	1442521	rs2617605	DAT1	C	T	0.3333	48	6.489e-4	0.0022276004119464467	-0.0037171968074150357	0.005014996807415036	0.2913	0.7744	1	0.9627849315068493	89
occipital	Occipital cortex synaptic density	Linear	9	136516575	rs72761131	DBH	A	G	0.09574	47	-0.001256	0.004555676459920203	-0.010185125861443598	0.007673125861443598	-0.2757	0.7863	1	0.9627849315068493	89
occipital	Occipital cortex synaptic density	Linear	5	1395077	rs40184	DAT1	T	C	0.4375	48	7.648e-4	0.0028231819859726843	-0.004768636692506461	0.0062982366925064615	0.2709	0.7897	1	0.9627849315068493	89
occipital	Occipital cortex synaptic density	Linear	22	19916818	rs5993876	COMT	G	C	0.3333	48	-9.174e-4	0.003603299293008641	-0.007979866614296937	0.0061450666142969365	-0.2546	0.8021	1	0.9646878378378378	89
occipital	Occipital cortex synaptic density	Linear	3	113917372	rs62268962	DRD3	T	A	0.2	50	6.406e-4	0.0029251141552511413	-0.005092623744292237	0.006373823744292237	0.219	0.829	1	0.9729567901234567	89
occipital	Occipital cortex synaptic density	Linear	11	2190951	rs6356	TH	T	C	0.36	50	5.219e-4	0.00259910358565737	-0.0045723430278884454	0.005616143027888445	0.2008	0.843	1	0.9729567901234567	89
occipital	Occipital cortex synaptic density	Linear	3	113902749	rs6787134	DRD3	G	T	0.17	50	-6.109e-4	0.0030636910732196594	-0.006615734503510533	0.005393934503510532	-0.1994	0.844	1	0.9729567901234567	89
occipital	Occipital cortex synaptic density	Linear	22	19933687	rs9332325	COMT	T	C	0.2083	48	-5.645e-4	0.0032331042382588776	-0.0069013843069874	0.0057723843069874	-0.1746	0.8635	1	0.9729567901234567	89
occipital	Occipital cortex synaptic density	Linear	5	174867899	rs4867798	DRD1	C	T	0.2812	48	-3.728e-4	0.002379068283343969	-0.00503577383535418	0.0042901738353541795	-0.1567	0.8773	1	0.9729567901234567	89
occipital	Occipital cortex synaptic density	Linear	11	113345339	rs10789943	DRD2	A	G	0.125	48	-5.577e-4	0.0036261378413524055	-0.007664930169050715	0.006549530169050714	-0.1538	0.8796	1	0.9729567901234567	89
occipital	Occipital cortex synaptic density	Linear	9	136518097	rs77905	DBH	G	A	0.4255	47	-3.993e-4	0.0027274590163934424	-0.005745119672131147	0.004946519672131147	-0.1464	0.8855	1	0.9729567901234567	89
occipital	Occipital cortex synaptic density	Linear	5	1426267	rs72715534	DAT1	G	T	0.05208	48	-6.874e-4	0.0052353389185072355	-0.010948664280274181	0.009573864280274182	-0.1313	0.897	1	0.9735731707317075	89
occipital	Occipital cortex synaptic density	Linear	11	113286878	rs2440390	DRD2	T	C	0.125	48	-4.308e-4	0.004186588921282799	-0.008636514285714285	0.007774914285714285	-0.1029	0.9192	1	0.9798	89
occipital	Occipital cortex synaptic density	Linear	11	113312139	rs11214607	DRD2	G	T	0.1771	48	2.523e-4	0.00350904033379694	-0.006625419054242002	0.007130019054242003	0.0719	0.9435	1	0.9798	89
occipital	Occipital cortex synaptic density	Linear	17	37784464	rs1495099	PPP1R1B	C	G	0.2857	49	1.372e-4	0.0023642943305186973	-0.004496816887816647	0.004771216887816647	0.05803	0.9544	1	0.9798	89
occipital	Occipital cortex synaptic density	Linear	22	19929551	rs3788319	COMT	A	G	0.4896	48	-1.31e-4	0.002846588439808779	-0.005710313342025207	0.0054483133420252065	-0.04602	0.9638	1	0.9798	89
occipital	Occipital cortex synaptic density	Linear	3	113878001	rs324031	DRD3	C	T	0.07	50	1.871e-4	0.004433649289099526	-0.00850285260663507	0.008877052606635072	0.0422	0.9668	1	0.9798	89
occipital	Occipital cortex synaptic density	Linear	9	136512515	rs2797853	DBH	T	C	0.4255	47	7.418e-5	0.002464451827242525	-0.004756145581395348	0.0049045055813953485	0.0301	0.9764	1	0.9798	89
occipital	Occipital cortex synaptic density	Linear	22	19908219	rs1978058	COMT	T	C	0.3021	48	-6.362e-5	0.0024726000777302764	-0.004909916152351342	0.004782676152351341	-0.02573	0.9798	1	0.9798	89
parietal	Parietal cortex synaptic density	Linear	22	19952561	rs165774	COMT	A	G	0.2917	48	-0.006036	0.001892756349952963	-0.009745802445907807	-0.002326197554092192	-3.189	0.005371	0.47801899999999997	0.3437625	89
parietal	Parietal cortex synaptic density	Linear	22	19951271	rs4680	COMT	G	A	0.5	48	0.007618	0.002727533118510562	0.0022720350877192983	0.0129639649122807	2.793	0.01248	1	0.3437625	89
parietal	Parietal cortex synaptic density	Linear	7	50533539	rs11768267	DDC	G	A	0.4362	47	0.005398	0.0019593466424682395	0.0015576805807622509	0.009238319419237749	2.755	0.0141	1	0.3437625	89
parietal	Parietal cortex synaptic density	Linear	22	19952132	rs4646316	COMT	T	C	0.2812	48	0.007003	0.002602378298030472	0.0019023385358602745	0.012103661464139725	2.691	0.01545	1	0.3437625	89
parietal	Parietal cortex synaptic density	Linear	7	50573333	rs7809758	DDC	G	A	0.3723	47	0.004247	0.0020656614785992218	1.9830350194552544e-4	0.008295696498054474	2.056	0.05651	1	0.6771911111111111	89
parietal	Parietal cortex synaptic density	Linear	9	136509370	rs4531	DBH	T	G	0.06383	47	-0.01029	0.005036710719530103	-0.020161953010279003	-4.1804698972099964e-4	-2.043	0.05794	1	0.6771911111111111	89
parietal	Parietal cortex synaptic density	Linear	7	50549859	rs17152020	DDC	A	T	0.2447	47	0.004167	0.002060830860534125	1.2777151335311484e-4	0.008206228486646885	2.022	0.06025	1	0.6771911111111111	89
parietal	Parietal cortex synaptic density	Linear	7	50562608	rs4397355	DDC	G	A	0.3085	47	0.005335	0.0026836016096579477	7.514084507042294e-5	0.010594859154929578	1.988	0.06417	1	0.6771911111111111	89
parietal	Parietal cortex synaptic density	Linear	7	50567493	rs6951648	DDC	A	G	0.234	47	0.005199	0.0026620583717357907	-1.863440860215039e-5	0.01041663440860215	1.953	0.06848	1	0.6771911111111111	89
parietal	Parietal cortex synaptic density	Linear	22	19914854	rs17210001	COMT	C	T	0.03125	48	0.01609	0.008889502762430938	-0.001333425414364639	0.03351342541436464	1.81	0.08797	1	0.7829330000000001	89
parietal	Parietal cortex synaptic density	Linear	22	20006558	rs2518830	COMT	G	A	0.4062	48	-0.005199	0.003060035314891112	-0.011196669217186579	7.986692171865796e-4	-1.699	0.1075	1	0.8697727272727274	89
parietal	Parietal cortex synaptic density	Linear	22	19985507	rs2073745	COMT	A	G	0.4792	48	0.004193	0.00285432266848196	-0.0014014724302246423	0.009787472430224643	1.469	0.1602	1	0.9639	89
parietal	Parietal cortex synaptic density	Linear	5	1443199	rs6350	DAT1	A	G	0.09375	48	-0.006608	0.004579348579348579	-0.015583523215523216	0.0023675232155232146	-1.443	0.1672	1	0.9639	89
parietal	Parietal cortex synaptic density	Linear	7	50526620	rs138738170	DDC	T	C	0.1087	46	0.004575	0.003286637931034483	-0.0018668103448275858	0.011016810344827585	1.392	0.1841	1	0.9639	89
parietal	Parietal cortex synaptic density	Linear	3	113862887	rs963468	DRD3	A	G	0.43	50	0.003405	0.002529717682020802	-0.001553246656760772	0.008363246656760772	1.346	0.1941	1	0.9639	89
parietal	Parietal cortex synaptic density	Linear	9	136509448	rs1611126	DBH	G	C	0.07447	47	0.006907	0.005142963514519732	-0.003173208488458675	0.016987208488458673	1.343	0.198	1	0.9639	89
parietal	Parietal cortex synaptic density	Linear	11	113321211	rs55697087	DRD2	G	C	0.2188	48	-0.004391	0.0033039879608728366	-0.01086681640331076	0.0020848164033107595	-1.329	0.2013	1	0.9639	89
parietal	Parietal cortex synaptic density	Linear	11	2186335	rs2070762	TH	A	G	0.43	50	-0.003584	0.002786936236391913	-0.009046395023328149	0.0018783950233281495	-1.286	0.2139	1	0.9639	89
parietal	Parietal cortex synaptic density	Linear	11	113319835	rs76581995	DRD2	A	C	0.04255	47	-0.008891	0.006940671350507416	-0.022494715846994535	0.004712715846994536	-1.281	0.2184	1	0.9639	89
parietal	Parietal cortex synaptic density	Linear	11	113317973	rs4245146	DRD2	T	C	0.4896	48	0.002364	0.0018570306362922233	-0.0012757800471327576	0.006003780047132758	1.273	0.2202	1	0.9639	89
parietal	Parietal cortex synaptic density	Linear	3	113903920	rs6804359	DRD3	C	A	0.08	50	-0.004951	0.003983105390185036	-0.01275788656476267	0.002855886564762671	-1.243	0.2291	1	0.9639	89
parietal	Parietal cortex synaptic density	Linear	22	19959473	rs165815	COMT	C	T	0.0625	48	-0.005727	0.0048740425531914894	-0.01528012340425532	0.0038261234042553183	-1.175	0.256	1	0.9639	89
parietal	Parietal cortex synaptic density	Linear	22	19951897	rs4646315	COMT	C	G	0.1915	47	0.002961	0.0026699729486023447	-0.0022721469792605954	0.008194146979260596	1.109	0.2837	1	0.9639	89
parietal	Parietal cortex synaptic density	Linear	9	136512515	rs2797853	DBH	T	C	0.4255	47	-0.002747	0.0024837251356238693	-0.007615101265822783	0.0021211012658227837	-1.106	0.2851	1	0.9639	89
parietal	Parietal cortex synaptic density	Linear	22	19906096	rs5993865	COMT	T	C	0.3617	47	0.003145	0.002981042654028436	-0.002697843601895735	0.008987843601895735	1.055	0.3072	1	0.9639	89
parietal	Parietal cortex synaptic density	Linear	5	1400750	rs28363151	DAT1	A	G	0.08333	48	-0.005774	0.005488593155893536	-0.01653164258555133	0.004983642585551331	-1.052	0.3073	1	0.9639	89
parietal	Parietal cortex synaptic density	Linear	22	19956781	rs165599	COMT	G	A	0.25	48	-0.003148	0.0031615948578889224	-0.009344725921462288	0.0030487259214622875	-0.9957	0.3333	1	0.9639	89
parietal	Parietal cortex synaptic density	Linear	3	113858201	rs2134655	DRD3	T	C	0.23	50	-0.002791	0.0029036620890553473	-0.008482177694548482	0.0029001776945484807	-0.9612	0.3485	1	0.9639	89
parietal	Parietal cortex synaptic density	Linear	5	1411412	rs6347	DAT1	C	T	0.2917	48	-0.002813	0.0029299031350900947	-0.008555610144776585	0.0029296101447765853	-0.9601	0.3505	1	0.9639	89
parietal	Parietal cortex synaptic density	Linear	5	1394522	rs27072	DAT1	T	C	0.1562	48	0.003972	0.004149603008775595	-0.004161221897200166	0.012105221897200166	0.9572	0.3519	1	0.9639	89
parietal	Parietal cortex synaptic density	Linear	9	136516575	rs72761131	DBH	A	G	0.09574	47	-0.004374	0.004650717703349283	-0.013489406698564594	0.004741406698564594	-0.9405	0.361	1	0.9639	89
parietal	Parietal cortex synaptic density	Linear	22	19906511	rs11541479	COMT	A	G	0.1354	48	0.004675	0.005040974768169075	-0.005205310545611387	0.014555310545611388	0.9274	0.3667	1	0.9639	89
parietal	Parietal cortex synaptic density	Linear	9	136502328	rs2519143	DBH	A	G	0.117	47	-0.003698	0.004163476694438189	-0.011858414321098852	0.004462414321098852	-0.8882	0.3876	1	0.9639	89
parietal	Parietal cortex synaptic density	Linear	11	2190951	rs6356	TH	T	C	0.36	50	-0.002312	0.0027069429809155835	-0.007617608242594543	0.0029936082425945434	-0.8541	0.4037	1	0.9639	89
parietal	Parietal cortex synaptic density	Linear	3	113899307	rs1503670	DRD3	A	G	0.42	50	-0.00228	0.002713316672616922	-0.007598100678329167	0.0030381006783291673	-0.8403	0.4112	1	0.9639	89
parietal	Parietal cortex synaptic density	Linear	11	113309869	rs11214606	DRD2	T	C	0.07292	48	-0.003399	0.004133527909522072	-0.01150071470266326	0.00470271470266326	-0.8223	0.4223	1	0.9639	89
parietal	Parietal cortex synaptic density	Linear	22	19896571	rs5993864	COMT	C	T	0.4583	48	-0.001984	0.0024192171686379708	-0.006725665650530423	0.002757665650530423	-0.8201	0.4235	1	0.9639	89
parietal	Parietal cortex synaptic density	Linear	22	19910716	rs7289747	COMT	C	A	0.03125	48	-0.005242	0.006563165143357957	-0.018105803680981594	0.007621803680981596	-0.7987	0.4355	1	0.9639	89
parietal	Parietal cortex synaptic density	Linear	11	113281397	rs6276	DRD2	C	T	0.2812	48	0.002701	0.003433765573353674	-0.0040291805237732	0.009431180523773201	0.7866	0.4423	1	0.9639	89
parietal	Parietal cortex synaptic density	Linear	11	113324293	rs12805897	DRD2	A	G	0.0625	48	-0.003343	0.004382538017829051	-0.01193277451494494	0.005246774514944938	-0.7628	0.456	1	0.9639	89
parietal	Parietal cortex synaptic density	Linear	11	113345339	rs10789943	DRD2	A	G	0.125	48	-0.00265	0.0035565695879747686	-0.009620876392430547	0.004320876392430546	-0.7451	0.4664	1	0.9639	89
parietal	Parietal cortex synaptic density	Linear	9	136518097	rs77905	DBH	G	A	0.4255	47	0.002009	0.002810183242411526	-0.003498959155126591	0.0075169591551265905	0.7149	0.485	1	0.9639	89
parietal	Parietal cortex synaptic density	Linear	17	37784464	rs1495099	PPP1R1B	C	G	0.2857	49	0.001706	0.0024045102184637067	-0.0030068400281888646	0.006418840028188865	0.7095	0.4871	1	0.9639	89
parietal	Parietal cortex synaptic density	Linear	3	113917372	rs62268962	DRD3	T	A	0.2	50	0.002073	0.003067929554536037	-0.003940141926890632	0.008086141926890632	0.6757	0.5074	1	0.9639	89
parietal	Parietal cortex synaptic density	Linear	11	113312139	rs11214607	DRD2	G	T	0.1771	48	-0.002287	0.003451033650218802	-0.009051025954428853	0.004477025954428852	-0.6627	0.5164	1	0.9639	89
parietal	Parietal cortex synaptic density	Linear	5	1395077	rs40184	DAT1	T	C	0.4375	48	0.00191	0.002981114406118308	-0.003932984235991883	0.007752984235991883	0.6407	0.5303	1	0.9639	89
parietal	Parietal cortex synaptic density	Linear	5	1401580	rs11133767	DAT1	T	C	0.3333	48	-0.002224	0.003642915642915642	-0.009364114660114659	0.004916114660114658	-0.6105	0.5496	1	0.9639	89
parietal	Parietal cortex synaptic density	Linear	3	113900740	rs75970639	DRD3	T	C	0.09	50	0.002772	0.004686390532544379	-0.006413325443786982	0.011957325443786982	0.5915	0.5612	1	0.9639	89
parietal	Parietal cortex synaptic density	Linear	5	1438354	rs403636	DAT1	A	C	0.1146	48	0.002782	0.005030741410488246	-0.0070782531645569614	0.012642253164556961	0.553	0.5875	1	0.9639	89
parietal	Parietal cortex synaptic density	Linear	5	1428111	rs10052016	DAT1	G	A	0.2234	47	0.001643	0.00299598832968636	-0.004229137126185266	0.007515137126185265	0.5484	0.591	1	0.9639	89
parietal	Parietal cortex synaptic density	Linear	3	113902749	rs6787134	DRD3	G	T	0.17	50	-0.001738	0.0032256867112100966	-0.00806034595397179	0.00458434595397179	-0.5388	0.5963	1	0.9639	89
parietal	Parietal cortex synaptic density	Linear	11	113329774	rs7131056	DRD2	A	C	0.3958	48	-0.001239	0.0022978486646884275	-0.005742783382789317	0.0032647833827893174	-0.5392	0.5968	1	0.9639	89
parietal	Parietal cortex synaptic density	Linear	22	19929551	rs3788319	COMT	A	G	0.4896	48	-0.001523	0.0028477935676888555	-0.007104675392670156	0.004058675392670156	-0.5348	0.5997	1	0.9639	89
parietal	Parietal cortex synaptic density	Linear	5	1437898	rs10036478	DAT1	C	T	0.2872	47	-0.001767	0.003421103581800581	-0.008472363020329138	0.004938363020329139	-0.5165	0.6126	1	0.9639	89
parietal	Parietal cortex synaptic density	Linear	22	19929027	rs13306278	COMT	T	C	0.1875	48	-0.001845	0.003932225063938619	-0.009552161125319694	0.005862161125319693	-0.4692	0.6449	1	0.9639	89
parietal	Parietal cortex synaptic density	Linear	7	50596864	rs3735273	DDC	T	C	0.1809	47	0.002047	0.0046649954421148585	-0.007096391066545122	0.011190391066545123	0.4388	0.6667	1	0.9639	89
parietal	Parietal cortex synaptic density	Linear	3	113868854	rs324035	DRD3	A	C	0.22	50	-0.001098	0.0025352112676056337	-0.006067014084507042	0.003871014084507042	-0.4331	0.6698	1	0.9639	89
parietal	Parietal cortex synaptic density	Linear	5	1426267	rs72715534	DAT1	G	T	0.05208	48	-0.00231	0.005555555555555556	-0.013198888888888888	0.00857888888888889	-0.4158	0.6827	1	0.9639	89
parietal	Parietal cortex synaptic density	Linear	22	19908219	rs1978058	COMT	T	C	0.3021	48	-0.001019	0.0024805258033106133	-0.005880830574488802	0.0038428305744888022	-0.4108	0.6864	1	0.9639	89
parietal	Parietal cortex synaptic density	Linear	22	19916818	rs5993876	COMT	G	C	0.3333	48	-0.001459	0.003625745526838966	-0.008565461232604373	0.005647461232604374	-0.4024	0.6924	1	0.9639	89
parietal	Parietal cortex synaptic density	Linear	3	113878001	rs324031	DRD3	C	T	0.07	50	0.001856	0.004680958385876418	-0.007318678436317779	0.01103067843631778	0.3965	0.6961	1	0.9639	89
parietal	Parietal cortex synaptic density	Linear	22	19933687	rs9332325	COMT	T	C	0.2083	48	0.001203	0.0032522303325223036	-0.005171371451743715	0.007577371451743715	0.3699	0.716	1	0.9639	89
parietal	Parietal cortex synaptic density	Linear	5	1412645	rs27048	DAT1	T	C	0.4479	48	0.001263	0.0035024958402662234	-0.005601891846921798	0.008127891846921798	0.3606	0.7228	1	0.9639	89
parietal	Parietal cortex synaptic density	Linear	7	50618876	rs4947644	DDC	T	C	0.4894	47	-9.423e-4	0.002713216239562338	-0.006260203829542182	0.004375603829542182	-0.3473	0.7329	1	0.9639	89
parietal	Parietal cortex synaptic density	Linear	22	19921137	rs9605030	COMT	T	C	0.1354	48	0.001099	0.0035623987034035655	-0.005883301458670988	0.008081301458670987	0.3085	0.7615	1	0.9639	89
parietal	Parietal cortex synaptic density	Linear	22	19889825	rs3788317	COMT	T	G	0.2083	48	-9.816e-4	0.0032151981657386175	-0.00728338840484769	0.00532018840484769	-0.3053	0.7638	1	0.9639	89
parietal	Parietal cortex synaptic density	Linear	5	1428883	rs365663	DAT1	G	A	0.4149	47	7.202e-4	0.002493767313019391	-0.004167583933518006	0.0056079839335180055	0.2888	0.7764	1	0.9639	89
parietal	Parietal cortex synaptic density	Linear	7	50632796	rs6593011	DDC	A	C	0.1915	47	-0.001074	0.0037737174982431483	-0.00847048629655657	0.0063224862965565705	-0.2846	0.7796	1	0.9639	89
parietal	Parietal cortex synaptic density	Linear	5	174867169	rs12518222	DRD1	T	C	0.1354	48	8.384e-4	0.0030487272727272724	-0.0051371054545454545	0.006813905454545454	0.275	0.7866	1	0.9639	89
parietal	Parietal cortex synaptic density	Linear	9	136503708	rs2005663	DBH	T	A	0.3636	44	9.207e-4	0.0035275862068965516	-0.0059933689655172415	0.007834768965517241	0.261	0.7981	1	0.9639	89
parietal	Parietal cortex synaptic density	Linear	22	19899886	rs2904563	COMT	G	A	0.08333	48	-0.001098	0.004348514851485148	-0.00962108910891089	0.00742508910891089	-0.2525	0.8037	1	0.9639	89
parietal	Parietal cortex synaptic density	Linear	22	19879637	rs3804047	COMT	G	A	0.2396	48	6.981e-4	0.0029935677530017156	-0.0051692927958833625	0.006565492795883363	0.2332	0.8184	1	0.9639	89
parietal	Parietal cortex synaptic density	Linear	5	1433401	rs4975646	DAT1	A	G	0.4271	48	-6.024e-4	0.0026965085049239033	-0.005887556669650851	0.00468275666965085	-0.2234	0.8259	1	0.9639	89
parietal	Parietal cortex synaptic density	Linear	9	136504458	rs2519156	DBH	T	C	0.3404	47	5.946e-4	0.002750231267345051	-0.0047958532839963005	0.0059850532839963	0.2162	0.8315	1	0.9639	89
parietal	Parietal cortex synaptic density	Linear	5	1435972	rs4975547	DAT1	A	G	0.1875	48	-6.329e-4	0.0030080798479087453	-0.006528736501901141	0.00526293650190114	-0.2104	0.8358	1	0.9639	89
parietal	Parietal cortex synaptic density	Linear	11	113306765	rs4436578	DRD2	C	T	0.05208	48	0.001193	0.005672848311935331	-0.00992578269139325	0.012311782691393248	0.2103	0.836	1	0.9639	89
parietal	Parietal cortex synaptic density	Linear	3	113899423	rs74988970	DRD3	C	T	0.08163	49	-7.675e-4	0.0038260219341974076	-0.008266502991026919	0.006731502991026919	-0.2006	0.8433	1	0.9639	89
parietal	Parietal cortex synaptic density	Linear	9	136505241	rs1108581	DBH	G	A	0.2021	47	-8.511e-4	0.005124021673690548	-0.010894182480433475	0.009191982480433474	-0.1661	0.8701	1	0.9639	89
parietal	Parietal cortex synaptic density	Linear	11	113286878	rs2440390	DRD2	T	C	0.125	48	-6.537e-4	0.004166347992351816	-0.008819742065009559	0.0075123420650095585	-0.1569	0.8772	1	0.9639	89
parietal	Parietal cortex synaptic density	Linear	7	50615064	rs67275148	DDC	C	G	0.1596	47	4.632e-4	0.0035277989337395275	-0.006451285910129475	0.007377685910129474	0.1313	0.8972	1	0.9639	89
parietal	Parietal cortex synaptic density	Linear	5	174867899	rs4867798	DRD1	C	T	0.2812	48	3.575e-4	0.003027095681625741	-0.005575607535986452	0.006290607535986452	0.1181	0.9073	1	0.9639	89
parietal	Parietal cortex synaptic density	Linear	5	174870150	rs4532	DRD1	C	T	0.3854	48	2.96e-4	0.0027483751160631382	-0.005090815227483751	0.005682815227483751	0.1077	0.9155	1	0.9639	89
parietal	Parietal cortex synaptic density	Linear	9	136519590	rs10761412	DBH	C	T	0.3404	47	-3.056e-4	0.0028721804511278198	-0.005935073684210527	0.0053238736842105274	-0.1064	0.9166	1	0.9639	89
parietal	Parietal cortex synaptic density	Linear	11	113283459	rs6277	DRD2	G	A	0.4583	48	2.258e-4	0.002582637538602311	-0.004836169575660529	0.005287769575660529	0.08743	0.9314	1	0.9639	89
parietal	Parietal cortex synaptic density	Linear	11	113320419	rs4245148	DRD2	T	C	0.05208	48	3.25e-4	0.00460209572359105	-0.008695107618238457	0.009345107618238459	0.07062	0.9445	1	0.9639	89
parietal	Parietal cortex synaptic density	Linear	5	1395794	rs10069463	DAT1	G	A	0.1042	48	3.014e-4	0.004565283247500758	-0.008646555165101485	0.009249355165101485	0.06602	0.9481	1	0.9639	89
parietal	Parietal cortex synaptic density	Linear	3	113885135	rs11706283	DRD3	T	C	0.09	50	2.621e-4	0.004042881382076199	-0.007661947508869349	0.008186147508869349	0.06483	0.949	1	0.9639	89
parietal	Parietal cortex synaptic density	Linear	5	1442521	rs2617605	DAT1	C	T	0.3333	48	-1.298e-4	0.002381214456063108	-0.004796980333883692	0.004537380333883691	-0.05451	0.9572	1	0.9639	89
parietal	Parietal cortex synaptic density	Linear	22	19996570	rs877118	COMT	C	T	0.4062	48	1.177e-4	0.002559252011306806	-0.004898433942161339	0.005133833942161339	0.04599	0.9639	1	0.9639	89
