# Supplementary material for: Do common dopaminergic variants modulate processing speed in cognitive aging? A longitudinal candidate gene study
Source: PLoS One. 2026 Jul 17;21(7):e0353790. doi: 10.1371/journal.pone.0353790 (PMC13379125; doi:10.1371/journal.pone.0353790)
Supplement: S7 File — Code used to generate the revised association analyses, model diagnostics, summary tables, and supporting datasets. (ZIP) [file pone.0353790.s022.zip]

Archive with 15 entries (14 files):
- S7_File_analysis_code/
- S7_File_analysis_code/01_prepare_analysis_files.R
- S7_File_analysis_code/02_primary_single_snp_analysis.sh
- S7_File_analysis_code/03_primary_single_snp_results_and_diagnostics.R
- S7_File_analysis_code/04_gene_based_magma_analysis.sh
- S7_File_analysis_code/05_gene_based_magma_results.R
- S7_File_analysis_code/06_pathway_allele_score.sh
- S7_File_analysis_code/07_pathway_allele_score_models.R
- S7_File_analysis_code/08_clinical_lifestyle_sensitivity_analysis.sh
- S7_File_analysis_code/09_clinical_lifestyle_sensitivity_results_and_diagnostics.R
- S7_File_analysis_code/10_postmortem_neuropathology_analysis.sh
- S7_File_analysis_code/11_postmortem_neuropathology_results_and_checks.R
- S7_File_analysis_code/12_postmortem_synaptic_density_analysis.sh
- S7_File_analysis_code/13_postmortem_synaptic_density_results.R
- S7_File_analysis_code/README.txt
