# Supplementary material for: Do common dopaminergic variants modulate processing speed in cognitive aging? A longitudinal candidate gene study
Source: PLoS One. 2026 Jul 17;21(7):e0353790. doi: 10.1371/journal.pone.0353790 (PMC13379125; doi:10.1371/journal.pone.0353790)
Supplement: S7 File — Code used to generate the revised association analyses, model diagnostics, summary tables, and supporting datasets. (ZIP) [file pone.0353790.s022.zip › S7_File_analysis_code/01_prepare_analysis_files.R]

#!/usr/bin/env Rscript

# 01_prepare_analysis_files.R
#
# Prepare the genotype, phenotype, covariate, neuropathology, and synaptic
# analysis files used in the revised dopamine-pathway analyses.

suppressPackageStartupMessages({
  library(tidyverse)
  library(mice)
  library(naniar)
})

# ─────────────────────────────────────────────────────────────────────────────
# 0. Project paths and settings
# ─────────────────────────────────────────────────────────────────────────────

project_dir <- "/path/to/authorised/project_directory"
plink_exe <- "plink"

revision_dir <- file.path(project_dir, "PLOS_revision_genomewide_PC_analysis")
qc_dir <- file.path(project_dir, "qc_outputs")
clean_dir <- file.path(project_dir, "clean_data")
pca_dir <- file.path(project_dir, "JOURNAL_REVISIONS")

neuropath_source_dir <- file.path(project_dir, "NEUROPATH ANALYSIS")
synaptic_source_dir <- file.path(project_dir, "SYNAPTIC ANALYSIS")

neuropath_revision_dir <- file.path(revision_dir, "postmortem_neuropathology_genomewidePC20")
synaptic_revision_dir <- file.path(revision_dir, "postmortem_synaptic_genomewidePC20")

dir.create(revision_dir, showWarnings = FALSE, recursive = TRUE)
dir.create(qc_dir, showWarnings = FALSE, recursive = TRUE)
dir.create(clean_dir, showWarnings = FALSE, recursive = TRUE)
dir.create(neuropath_revision_dir, showWarnings = FALSE, recursive = TRUE)
dir.create(synaptic_revision_dir, showWarnings = FALSE, recursive = TRUE)

genes <- c("comt", "drd2", "drd3", "dat1", "dbh", "ppp1r1b", "ddc", "drd1", "th", "drd5")
pc_vars <- paste0("PC", 1:20)

genomewide_pc_file <- file.path(pca_dir, "MANC_1000_pca_results.eigenvec")

cognitive_pheno_for_fam <- file.path(project_dir, "cognitive_clean.tsv")
main_base_file <- file.path(project_dir, "journal_main_phenotypes_base.tsv")

sensitivity_phenotype_base_file <- file.path(project_dir, "journal_sensitivity_phenotypes_base.tsv")
sensitivity_covariate_base_file <- file.path(project_dir, "journal_sensitivity_covariates_base.tsv")

personal_details_file <- file.path(project_dir, "PersonalDetailsQuestionnaire_04-2021.csv")
clinical_file <- file.path(project_dir, "ClinicalData_04-2021 (1).csv")
depression_file <- file.path(project_dir, "DepressionData_04-2021 (1).csv")
sleep_file <- file.path(project_dir, "PersonalDetailsQuestionnaire_Sleep_04-2021 (1).csv")

neuropath_continuous_base_file <- file.path(neuropath_source_dir, "neuropath_basic_final_plink.tsv")
neuropath_binary_base_file <- file.path(neuropath_source_dir, "neuropath_basic_final_recoded_plink.tsv")
synaptic_base_file <- file.path(synaptic_source_dir, "synaptic_final_plink.tsv")

main_output_file <- file.path(revision_dir, "journal_main_phenotypes_genomewide_PC20.tsv")
main_keep_file <- file.path(revision_dir, "journal_main_keep_ids_genomewide_PC20.txt")

sensitivity_output_file <- file.path(revision_dir, "journal_sensitivity_phenotypes_covariates_genomewide_PC20.tsv")
sensitivity_keep_file <- file.path(revision_dir, "journal_sensitivity_keep_ids_genomewide_PC20.txt")
sensitivity_covariate_list_file <- file.path(revision_dir, "journal_sensitivity_covariates_for_plink.txt")

neuropath_continuous_output_file <- file.path(neuropath_revision_dir, "neuropath_basic_final_genomewide_PC20_plink.tsv")
neuropath_binary_output_file <- file.path(neuropath_revision_dir, "neuropath_basic_final_recoded_genomewide_PC20_plink.tsv")
neuropath_keep_file <- file.path(neuropath_revision_dir, "neuropath_basic_final_genomewide_PC20_ids.txt")
neuropath_marker_trajectory_file <- file.path(neuropath_revision_dir, "neuropath_marker_trajectory_models.tsv")
neuropath_subset_genotype_prefix <- file.path(neuropath_revision_dir, "dopamine_ps_neuropathology_subset")

synaptic_output_file <- file.path(synaptic_revision_dir, "synaptic_final_genomewide_PC20_plink.tsv")
synaptic_keep_file <- file.path(synaptic_revision_dir, "synaptic_final_genomewide_PC20_ids.txt")
synaptic_marker_trajectory_file <- file.path(synaptic_revision_dir, "synaptic_marker_trajectory_models.tsv")
synaptic_subset_genotype_prefix <- file.path(synaptic_revision_dir, "dopamine_ps_synaptic_subset")

expected_main_n <- 1559
expected_sensitivity_n <- 434
expected_neuropath_n <- 116
expected_synaptic_n <- 50

# ─────────────────────────────────────────────────────────────────────────────
# Helper functions
# ─────────────────────────────────────────────────────────────────────────────

run_plink <- function(args) {
  message("\nPLINK command:")
  message(plink_exe, " ", paste(args, collapse = " "))
  status <- system2(plink_exe, args = args)
  if (!identical(status, 0L)) {
    stop("PLINK command failed.")
  }
}

check_file_exists <- function(path, label = path) {
  if (!file.exists(path)) {
    stop(paste("Missing required file:", label, "\nPath:", path))
  }
}

check_bfile_exists <- function(prefix, label = prefix) {
  check_file_exists(paste0(prefix, ".bed"), paste0(label, ".bed"))
  check_file_exists(paste0(prefix, ".bim"), paste0(label, ".bim"))
  check_file_exists(paste0(prefix, ".fam"), paste0(label, ".fam"))
}

standardise_ids <- function(data) {
  data %>%
    mutate(
      FID = as.character(FID),
      IID = as.character(IID)
    )
}

check_duplicate_ids <- function(data, dataset_name) {
  duplicate_ids <- data %>%
    count(FID, IID) %>%
    filter(n > 1)

  if (nrow(duplicate_ids) > 0) {
    print(duplicate_ids, n = Inf)
    stop(paste("Duplicate FID/IID pairs detected in", dataset_name))
  }
}

check_required_variables <- function(data, required_vars, dataset_name) {
  missing_vars <- setdiff(required_vars, names(data))
  if (length(missing_vars) > 0) {
    print(missing_vars)
    stop(paste("Required variables missing from", dataset_name))
  }
}

warn_if_unexpected_n <- function(data, expected_n, dataset_name) {
  if (!is.na(expected_n) && nrow(data) != expected_n) {
    warning(paste(dataset_name, "has", nrow(data), "rows; expected", expected_n))
  }
}

replace_pcs <- function(data, pc_data) {
  data %>%
    standardise_ids() %>%
    select(-any_of(pc_vars)) %>%
    left_join(pc_data, by = c("FID", "IID"))
}

check_complete_pcs <- function(data, dataset_name) {
  missing_pcs <- data %>%
    summarise(across(all_of(pc_vars), ~ sum(is.na(.))))

  if (any(missing_pcs > 0)) {
    print(missing_pcs)
    stop(paste("Missing genome-wide PCs in", dataset_name))
  }
}

# ─────────────────────────────────────────────────────────────────────────────
# 1. SNP QC and per-gene clean files
# ─────────────────────────────────────────────────────────────────────────────

for (gene in genes) {
  raw_prefix <- file.path(project_dir, gene)
  clean_prefix <- file.path(clean_dir, paste0(gene, "_clean"))

  if (!file.exists(paste0(raw_prefix, ".bed"))) {
    warning(paste("Raw genotype panel missing; skipping:", gene))
    next
  }

  run_plink(c(
    "--bfile", raw_prefix,
    "--missing",
    "--hardy",
    "--freq",
    "--out", file.path(qc_dir, gene)
  ))

  run_plink(c(
    "--bfile", raw_prefix,
    "--indep-pairwise", "1500", "150", "0.5",
    "--out", file.path(qc_dir, paste0(gene, "_prune"))
  ))

  run_plink(c(
    "--bfile", raw_prefix,
    "--mind", "0.02",
    "--geno", "0.02",
    "--maf", "0.05",
    "--hwe", "1e-4",
    "--make-bed",
    "--out", clean_prefix
  ))
}

clean_prefixes <- file.path(clean_dir, paste0(genes, "_clean"))
clean_prefixes <- clean_prefixes[file.exists(paste0(clean_prefixes, ".bed"))]

if (length(clean_prefixes) < 2) {
  stop("Fewer than two clean dopamine gene panels are available for merging.")
}

# ─────────────────────────────────────────────────────────────────────────────
# 2. Merge clean gene panels into dopamine_clean
# ─────────────────────────────────────────────────────────────────────────────

base_gene_prefix <- clean_prefixes[1]
merge_other_prefixes <- clean_prefixes[-1]
merge_list_file <- file.path(clean_dir, "merge_list.txt")
dopamine_clean_prefix <- file.path(project_dir, "dopamine_clean")

writeLines(merge_other_prefixes, merge_list_file)

run_plink(c(
  "--bfile", base_gene_prefix,
  "--merge-list", merge_list_file,
  "--make-bed",
  "--out", dopamine_clean_prefix
))

check_bfile_exists(dopamine_clean_prefix, "dopamine_clean")

# ─────────────────────────────────────────────────────────────────────────────
# 3. Attach cognitive phenotype to create dopamine_ps
# ─────────────────────────────────────────────────────────────────────────────

check_file_exists(cognitive_pheno_for_fam, "cleaned cognitive phenotype file")

dopamine_ps_prefix <- file.path(project_dir, "dopamine_ps")

run_plink(c(
  "--bfile", dopamine_clean_prefix,
  "--pheno", cognitive_pheno_for_fam,
  "--make-bed",
  "--out", dopamine_ps_prefix
))

check_bfile_exists(dopamine_ps_prefix, "dopamine_ps")

# ─────────────────────────────────────────────────────────────────────────────
# 4. Prepare main cognitive phenotype + genome-wide PC20 file
# ─────────────────────────────────────────────────────────────────────────────

check_file_exists(genomewide_pc_file, "genome-wide PC file")

genomewide_pcs <- read_table(
  genomewide_pc_file,
  col_names = c("FID", "IID", pc_vars),
  col_types = cols(
    FID = col_character(),
    IID = col_character(),
    .default = col_double()
  )
) %>%
  standardise_ids()

check_duplicate_ids(genomewide_pcs, "genome-wide PC file")
check_required_variables(genomewide_pcs, c("FID", "IID", pc_vars), "genome-wide PC file")

main_outcome_vars <- c(
  "gsstd_lin", "gsstd_int",
  "gfstd_lin", "gfstd_int",
  "gmstd_lin", "gmstd_int",
  "gvstd_lin", "gvstd_int"
)

check_file_exists(main_base_file, "main phenotype base file")

main_base <- read_tsv(main_base_file, show_col_types = FALSE) %>%
  standardise_ids() %>%
  select(-any_of(pc_vars))

check_duplicate_ids(main_base, "main phenotype base file")
check_required_variables(main_base, c("FID", "IID", main_outcome_vars), "main phenotype base file")

main_data <- main_base %>%
  left_join(genomewide_pcs, by = c("FID", "IID"))

warn_if_unexpected_n(main_data, expected_main_n, "main revised analysis file")
check_duplicate_ids(main_data, "main revised analysis file")
check_required_variables(main_data, c("FID", "IID", main_outcome_vars, pc_vars), "main revised analysis file")
check_complete_pcs(main_data, "main revised analysis file")

write_tsv(main_data, main_output_file)

write_tsv(
  main_data %>% select(FID, IID),
  main_keep_file,
  col_names = FALSE
)

# ─────────────────────────────────────────────────────────────────────────────
# 5. Prepare 434 clinical/lifestyle sensitivity covariates, including MICE
# ─────────────────────────────────────────────────────────────────────────────

if (!file.exists(sensitivity_covariate_base_file)) {
  raw_files <- c(personal_details_file, clinical_file, depression_file, sleep_file)
  missing_raw_files <- raw_files[!file.exists(raw_files)]

  if (length(missing_raw_files) > 0) {
    print(missing_raw_files)
    stop("Cannot build sensitivity covariates because required raw files are missing.")
  }

  pers <- read_csv(personal_details_file, show_col_types = FALSE)
  clinical <- read_csv(clinical_file, show_col_types = FALSE)
  depress <- read_csv(depression_file, show_col_types = FALSE)
  sleep <- read_csv(sleep_file, show_col_types = FALSE, col_types = cols(.default = col_guess()))

  clinic_ids <- clinical %>%
    filter(!(is.na(bp1s) & is.na(bp1d) & is.na(bmi))) %>%
    pull(ID)

  pers <- pers %>% filter(ID %in% clinic_ids)
  clinical <- clinical %>% filter(ID %in% clinic_ids)
  depress <- depress %>% filter(ID %in% clinic_ids)
  sleep <- sleep %>% filter(ID %in% clinic_ids)

  pers_clean <- pers %>%
    mutate(
      p1smoke = recode(p1smoke, "Yes" = 1, "No" = 0, .default = NA_real_),
      p1drink = recode(p1drink, "Yes" = 1, "No" = 0, .default = NA_real_),
      p1yrdrnk = as.numeric(p1yrdrnk),
      p1cuhlth = recode(
        p1cuhlth,
        "Very bad" = 1,
        "Bad" = 2,
        "Fair" = 3,
        "Good" = 4,
        "Very good" = 5,
        .default = NA_real_
      )
    )

  sleep_clean <- sleep %>%
    mutate(
      p1hrslp = as.numeric(p1hrslp),
      p1sleff = as.numeric(p1sleff)
    )

  core <- pers_clean %>%
    transmute(
      IID = as.character(ID),
      sex_raw = sex,
      site_raw = city
    )

  clinical_core <- clinical %>%
    transmute(
      IID = as.character(ID),
      sbp_raw = rowMeans(across(bp1s:bp3s), na.rm = FALSE),
      dbp_raw = rowMeans(across(bp1d:bp3d), na.rm = FALSE),
      bmi_raw = as.numeric(bmi),
      knownhp = knownhp
    ) %>%
    left_join(
      depress %>% transmute(IID = as.character(ID), m1score_raw = as.numeric(m1score)),
      by = "IID"
    )

  lifestyle <- pers_clean %>%
    transmute(
      IID = as.character(ID),
      p1smoke,
      p1drink,
      p1yrdrnk,
      p1activm = as.numeric(p1activm),
      p1activn = as.numeric(p1activn),
      p1cuhlth
    ) %>%
    left_join(
      sleep_clean %>%
        transmute(
          IID = as.character(ID),
          sleep_hrs_raw = p1hrslp,
          sleep_eff_raw = p1sleff
        ),
      by = "IID"
    )

  covs_raw <- core %>%
    left_join(clinical_core, by = "IID") %>%
    left_join(lifestyle, by = "IID")

  covs <- covs_raw %>%
    mutate(
      FID = IID,
      sex = case_when(
        sex_raw %in% c("Female", "F", "2") ~ 0,
        sex_raw %in% c("Male", "M", "1") ~ 1,
        TRUE ~ NA_real_
      ),
      site = case_when(
        str_detect(site_raw, regex("Manchester", ignore_case = TRUE)) ~ 0,
        str_detect(site_raw, regex("Newcastle", ignore_case = TRUE)) ~ 1,
        TRUE ~ NA_real_
      ),
      htn_status = case_when(
        str_to_lower(knownhp) == "yes" ~ 1,
        str_to_lower(knownhp) == "no" ~ 0,
        is.na(knownhp) & !is.na(sbp_raw) & !is.na(dbp_raw) &
          (sbp_raw >= 140 | dbp_raw >= 90) ~ 1,
        is.na(knownhp) & !is.na(sbp_raw) & !is.na(dbp_raw) &
          (sbp_raw < 140 & dbp_raw < 90) ~ 0,
        TRUE ~ NA_real_
      ),
      MAP = dbp_raw + ((sbp_raw - dbp_raw) / 3),
      smoke_curr = p1smoke,
      alcohol_freq_wk = if_else(is.na(p1yrdrnk), NA_real_, p1yrdrnk / 52),
      mvpa_min_wk = (p1activm + p1activn) * 60 / 4.348,
      srh_raw = p1cuhlth
    ) %>%
    select(
      FID, IID,
      sex, site, htn_status,
      sbp_raw, dbp_raw, MAP, bmi_raw, m1score_raw,
      smoke_curr, alcohol_freq_wk, mvpa_min_wk,
      sleep_hrs_raw, sleep_eff_raw, srh_raw
    )

  miss_pct <- covs %>%
    select(-FID, -IID) %>%
    summarise(across(everything(), ~ mean(is.na(.)) * 100)) %>%
    pivot_longer(everything(), names_to = "variable", values_to = "pct_missing")

  print(miss_pct, n = Inf)

  if (ncol(covs %>% select(-FID, -IID) %>% select(where(~ any(is.na(.))))) > 0) {
    print(mcar_test(covs %>% select(-FID, -IID)))
  }

  set.seed(12345)

  covs_for_mice <- covs %>%
    filter(!is.na(sex), !is.na(site)) %>%
    mutate(
      htn_status = factor(htn_status, levels = c(0, 1)),
      smoke_curr = factor(smoke_curr, levels = c(0, 1)),
      srh_raw = ordered(srh_raw, levels = 1:5)
    )

  id_cols <- covs_for_mice %>% select(FID, IID)
  data_mice <- covs_for_mice %>% select(-FID, -IID)

  ini <- mice(data_mice, maxit = 0, printFlag = FALSE)
  meth <- ini$method
  pred <- ini$predictorMatrix

  meth[] <- ""
  numeric_vars <- names(data_mice)[purrr::map_lgl(data_mice, is.numeric)]
  meth[numeric_vars] <- "pmm"
  meth[c("htn_status", "smoke_curr")] <- "logreg"
  meth["srh_raw"] <- "polr"
  meth[c("sex", "site")] <- ""

  imp <- mice(
    data_mice,
    m = 20,
    maxit = 20,
    method = meth,
    predictorMatrix = pred,
    seed = 12345,
    printFlag = TRUE
  )

  covs_imp1 <- complete(imp, 1) %>%
    bind_cols(id_cols) %>%
    relocate(FID, IID) %>%
    mutate(
      htn_status = as.numeric(as.character(htn_status)),
      smoke_curr = as.numeric(as.character(smoke_curr)),
      srh_raw = as.numeric(as.character(srh_raw))
    )

  write_tsv(covs_imp1, sensitivity_covariate_base_file)
  saveRDS(imp, file.path(revision_dir, "sensitivity_covariate_imputations_mids.rds"))
}

check_file_exists(sensitivity_phenotype_base_file, "sensitivity phenotype base file")
check_file_exists(sensitivity_covariate_base_file, "sensitivity covariate base file")

sensitivity_covariates_for_plink <- c(
  "sex",
  "htn_status",
  "bmi_raw",
  "m1score_raw",
  "smoke_curr",
  "alcohol_freq_wk",
  "mvpa_min_wk",
  "sleep_hrs_raw",
  "sleep_eff_raw",
  "srh_raw",
  "MAP",
  pc_vars
)

sensitivity_phenotypes <- read_tsv(sensitivity_phenotype_base_file, show_col_types = FALSE) %>%
  standardise_ids() %>%
  select(-any_of(pc_vars))

sensitivity_covariates <- read_tsv(sensitivity_covariate_base_file, show_col_types = FALSE) %>%
  standardise_ids() %>%
  select(-any_of(pc_vars))

check_duplicate_ids(sensitivity_phenotypes, "sensitivity phenotype base file")
check_duplicate_ids(sensitivity_covariates, "sensitivity covariate base file")

check_required_variables(
  sensitivity_phenotypes,
  c("FID", "IID", "gsstd_lin", "gsstd_int"),
  "sensitivity phenotype base file"
)

check_required_variables(
  sensitivity_covariates,
  c(
    "FID", "IID",
    "sex", "htn_status", "bmi_raw", "m1score_raw",
    "smoke_curr", "alcohol_freq_wk", "mvpa_min_wk",
    "sleep_hrs_raw", "sleep_eff_raw", "srh_raw", "MAP"
  ),
  "sensitivity covariate base file"
)

sensitivity_data <- sensitivity_phenotypes %>%
  left_join(sensitivity_covariates, by = c("FID", "IID")) %>%
  left_join(genomewide_pcs, by = c("FID", "IID"))

warn_if_unexpected_n(sensitivity_data, expected_sensitivity_n, "434 sensitivity analysis file")
check_duplicate_ids(sensitivity_data, "434 sensitivity analysis file")
check_required_variables(
  sensitivity_data,
  c("FID", "IID", "gsstd_lin", "gsstd_int", sensitivity_covariates_for_plink),
  "434 sensitivity analysis file"
)
check_complete_pcs(sensitivity_data, "434 sensitivity analysis file")

write_tsv(sensitivity_data, sensitivity_output_file)

write_tsv(
  sensitivity_data %>% select(FID, IID),
  sensitivity_keep_file,
  col_names = FALSE
)

writeLines(
  paste(sensitivity_covariates_for_plink, collapse = " "),
  sensitivity_covariate_list_file
)

# ─────────────────────────────────────────────────────────────────────────────
# 6. Prepare neuropathology files and covariates
# ─────────────────────────────────────────────────────────────────────────────

check_file_exists(neuropath_continuous_base_file, "neuropathology continuous base file")
check_file_exists(neuropath_binary_base_file, "neuropathology binary base file")

neuropath_continuous_required <- c(
  "FID", "IID",
  "braak_stage", "thal_phase", "caa_score",
  "sex", "age_at_death", "pmi_hrs", "apoe_e4",
  "smoke_curr", "alcohol_freq_wk", "mvpa_min_wk",
  "sleep_hrs_raw", "sleep_eff_raw", "srh_raw"
)

neuropath_binary_required <- c(
  "FID", "IID",
  "synuclein_present", "tdp43_present",
  "sex", "age_at_death", "pmi_hrs", "apoe_e4"
)

neuropath_continuous_base <- read_tsv(neuropath_continuous_base_file, show_col_types = FALSE) %>%
  standardise_ids()

neuropath_binary_base <- read_tsv(neuropath_binary_base_file, show_col_types = FALSE) %>%
  standardise_ids()

check_duplicate_ids(neuropath_continuous_base, "neuropathology continuous base file")
check_duplicate_ids(neuropath_binary_base, "neuropathology binary base file")
check_required_variables(neuropath_continuous_base, neuropath_continuous_required, "neuropathology continuous base file")
check_required_variables(neuropath_binary_base, neuropath_binary_required, "neuropathology binary base file")

neuropath_continuous_gwpc <- replace_pcs(neuropath_continuous_base, genomewide_pcs)
neuropath_binary_gwpc <- replace_pcs(neuropath_binary_base, genomewide_pcs)

warn_if_unexpected_n(neuropath_continuous_gwpc, expected_neuropath_n, "neuropathology continuous file")
warn_if_unexpected_n(neuropath_binary_gwpc, expected_neuropath_n, "neuropathology binary file")

check_complete_pcs(neuropath_continuous_gwpc, "neuropathology continuous file")
check_complete_pcs(neuropath_binary_gwpc, "neuropathology binary file")

write_tsv(neuropath_continuous_gwpc, neuropath_continuous_output_file)
write_tsv(neuropath_binary_gwpc, neuropath_binary_output_file)

neuropath_marker_trajectory_data <- neuropath_continuous_gwpc %>%
  select(
    FID, IID,
    braak_stage, thal_phase, caa_score,
    sex, age_at_death, pmi_hrs, apoe_e4,
    smoke_curr, alcohol_freq_wk, mvpa_min_wk,
    sleep_hrs_raw, sleep_eff_raw, srh_raw
  ) %>%
  left_join(
    neuropath_binary_gwpc %>%
      select(FID, IID, synuclein_present, tdp43_present),
    by = c("FID", "IID")
  ) %>%
  left_join(
    main_data %>%
      select(FID, IID, gsstd_lin, gsstd_int),
    by = c("FID", "IID")
  )

check_required_variables(
  neuropath_marker_trajectory_data,
  c(
    "FID", "IID", "gsstd_lin", "gsstd_int",
    "braak_stage", "thal_phase", "caa_score",
    "synuclein_present", "tdp43_present",
    "sex", "age_at_death", "pmi_hrs", "apoe_e4",
    "smoke_curr", "alcohol_freq_wk", "mvpa_min_wk",
    "sleep_hrs_raw", "sleep_eff_raw", "srh_raw"
  ),
  "neuropathology marker-to-trajectory file"
)

write_tsv(neuropath_marker_trajectory_data, neuropath_marker_trajectory_file)

neuropath_event_counts <- neuropath_binary_gwpc %>%
  summarise(
    synuclein_absent = sum(synuclein_present == 1, na.rm = TRUE),
    synuclein_present = sum(synuclein_present == 2, na.rm = TRUE),
    tdp43_absent = sum(tdp43_present == 1, na.rm = TRUE),
    tdp43_present = sum(tdp43_present == 2, na.rm = TRUE)
  )

print(neuropath_event_counts)

# ─────────────────────────────────────────────────────────────────────────────
# 7. Prepare synaptic-density files and covariates
# ─────────────────────────────────────────────────────────────────────────────

check_file_exists(synaptic_base_file, "synaptic-density base file")

synaptic_required <- c(
  "FID", "IID",
  "frontal", "hippocampus", "parietal", "occipital",
  "sex", "age_at_death", "pmi_hrs", "apoe_e4",
  "smoke_curr", "alcohol_freq_wk", "mvpa_min_wk",
  "sleep_quality", "srh_raw"
)

synaptic_base <- read_tsv(synaptic_base_file, show_col_types = FALSE) %>%
  standardise_ids()

check_duplicate_ids(synaptic_base, "synaptic-density base file")
check_required_variables(synaptic_base, synaptic_required, "synaptic-density base file")

synaptic_gwpc <- replace_pcs(synaptic_base, genomewide_pcs)

warn_if_unexpected_n(synaptic_gwpc, expected_synaptic_n, "synaptic-density file")
check_complete_pcs(synaptic_gwpc, "synaptic-density file")

write_tsv(synaptic_gwpc, synaptic_output_file)

synaptic_marker_trajectory_data <- synaptic_gwpc %>%
  select(
    FID, IID,
    frontal, hippocampus, parietal, occipital,
    sex, age_at_death, pmi_hrs, apoe_e4,
    smoke_curr, alcohol_freq_wk, mvpa_min_wk,
    sleep_quality, srh_raw
  ) %>%
  left_join(
    main_data %>%
      select(FID, IID, gsstd_lin, gsstd_int),
    by = c("FID", "IID")
  )

check_required_variables(
  synaptic_marker_trajectory_data,
  c(
    "FID", "IID", "gsstd_lin", "gsstd_int",
    "frontal", "hippocampus", "parietal", "occipital",
    "sex", "age_at_death", "pmi_hrs", "apoe_e4",
    "smoke_curr", "alcohol_freq_wk", "mvpa_min_wk",
    "sleep_quality", "srh_raw"
  ),
  "synaptic marker-to-trajectory file"
)

write_tsv(synaptic_marker_trajectory_data, synaptic_marker_trajectory_file)

synaptic_availability <- synaptic_gwpc %>%
  summarise(
    n_total = n(),
    frontal_n = sum(!is.na(frontal)),
    hippocampus_n = sum(!is.na(hippocampus)),
    parietal_n = sum(!is.na(parietal)),
    occipital_n = sum(!is.na(occipital))
  )

print(synaptic_availability)

# ─────────────────────────────────────────────────────────────────────────────
# 8. Create post-mortem keep files / subset genotype files
# ─────────────────────────────────────────────────────────────────────────────

write_tsv(
  neuropath_continuous_gwpc %>% select(FID, IID),
  neuropath_keep_file,
  col_names = FALSE
)

write_tsv(
  synaptic_gwpc %>% select(FID, IID),
  synaptic_keep_file,
  col_names = FALSE
)

run_plink(c(
  "--bfile", dopamine_ps_prefix,
  "--keep", neuropath_keep_file,
  "--make-bed",
  "--out", neuropath_subset_genotype_prefix
))

run_plink(c(
  "--bfile", dopamine_ps_prefix,
  "--keep", synaptic_keep_file,
  "--make-bed",
  "--out", synaptic_subset_genotype_prefix
))

check_bfile_exists(neuropath_subset_genotype_prefix, "neuropathology dopamine subset")
check_bfile_exists(synaptic_subset_genotype_prefix, "synaptic dopamine subset")

# ─────────────────────────────────────────────────────────────────────────────
# Output summary
# ─────────────────────────────────────────────────────────────────────────────

output_summary <- tibble(
  output = c(
    "dopamine_clean.bed/bim/fam",
    "dopamine_ps.bed/bim/fam",
    "journal_main_phenotypes_genomewide_PC20.tsv",
    "journal_main_keep_ids_genomewide_PC20.txt",
    "journal_sensitivity_phenotypes_covariates_genomewide_PC20.tsv",
    "journal_sensitivity_keep_ids_genomewide_PC20.txt",
    "journal_sensitivity_covariates_for_plink.txt",
    "neuropath_basic_final_genomewide_PC20_plink.tsv",
    "neuropath_basic_final_recoded_genomewide_PC20_plink.tsv",
    "neuropath_basic_final_genomewide_PC20_ids.txt",
    "dopamine_ps_neuropathology_subset.bed/bim/fam",
    "neuropath_marker_trajectory_models.tsv",
    "synaptic_final_genomewide_PC20_plink.tsv",
    "synaptic_final_genomewide_PC20_ids.txt",
    "dopamine_ps_synaptic_subset.bed/bim/fam",
    "synaptic_marker_trajectory_models.tsv"
  ),
  path = c(
    dopamine_clean_prefix,
    dopamine_ps_prefix,
    main_output_file,
    main_keep_file,
    sensitivity_output_file,
    sensitivity_keep_file,
    sensitivity_covariate_list_file,
    neuropath_continuous_output_file,
    neuropath_binary_output_file,
    neuropath_keep_file,
    neuropath_subset_genotype_prefix,
    neuropath_marker_trajectory_file,
    synaptic_output_file,
    synaptic_keep_file,
    synaptic_subset_genotype_prefix,
    synaptic_marker_trajectory_file
  )
)

cat("\nFinal setup outputs:\n")
print(output_summary, width = Inf)

cat("\n01_prepare_analysis_files.R complete.\n")
