# Supplementary material for: Do common dopaminergic variants modulate processing speed in cognitive aging? A longitudinal candidate gene study
Source: PLoS One. 2026 Jul 17;21(7):e0353790. doi: 10.1371/journal.pone.0353790 (PMC13379125; doi:10.1371/journal.pone.0353790)
Supplement: S7 File — Code used to generate the revised association analyses, model diagnostics, summary tables, and supporting datasets. (ZIP) [file pone.0353790.s022.zip › S7_File_analysis_code/02_primary_single_snp_analysis.sh]

#!/bin/bash
set -euo pipefail

# 02_primary_single_snp_analysis.sh
# Recreate the LD-pruned 89-SNP dopamine-pathway set and run additive
# single-SNP association models for all cognitive slope and intercept outcomes.
#
# Required restricted inputs:
#   ${PROJECT_DIR}/dopamine_ps.{bed,bim,fam}
#   ${ANALYSIS_DIR}/journal_main_phenotypes_genomewide_PC20.tsv
#   ${ANALYSIS_DIR}/journal_main_keep_ids_genomewide_PC20.txt
#
# Software:
#   PLINK v1.9
#   Python 3, for printing the Bonferroni threshold
#
# Covariates used in every cognitive single-SNP model:
#   PC1, PC2, PC3, PC4, PC5, PC6, PC7, PC8, PC9, PC10,
#   PC11, PC12, PC13, PC14, PC15, PC16, PC17, PC18, PC19, PC20.
# PLINK range syntax is used below as: --covar-name PC1-PC20

PROJECT_DIR="/path/to/authorised/project_directory"
ANALYSIS_DIR="${PROJECT_DIR}/PLOS_revision_genomewide_PC_analysis"

GENOTYPE_FILE="${PROJECT_DIR}/dopamine_ps"
PHENOTYPE_FILE="${ANALYSIS_DIR}/journal_main_phenotypes_genomewide_PC20.tsv"
KEEP_FILE="${ANALYSIS_DIR}/journal_main_keep_ids_genomewide_PC20.txt"

LD_DIR="${ANALYSIS_DIR}/ld_pruning_89SNP"
RESULTS_DIR="${ANALYSIS_DIR}/single_snp_89SNP_genomewidePC20"

mkdir -p "${LD_DIR}" "${RESULTS_DIR}"

if [[ ! -f "${GENOTYPE_FILE}.bed" ]]; then
  echo "ERROR: Genotype file not found: ${GENOTYPE_FILE}.bed"
  exit 1
fi

if [[ ! -f "${PHENOTYPE_FILE}" ]]; then
  echo "ERROR: Phenotype/covariate file not found: ${PHENOTYPE_FILE}"
  exit 1
fi

if [[ ! -f "${KEEP_FILE}" ]]; then
  echo "ERROR: Keep-ID file not found: ${KEEP_FILE}"
  exit 1
fi

echo "Recreating LD-pruned 89-SNP set..."
plink \
  --bfile "${GENOTYPE_FILE}" \
  --keep "${KEEP_FILE}" \
  --indep-pairwise 1500 150 0.5 \
  --out "${LD_DIR}/dopamine_89SNP_LDpruned"

PRUNED_SNP_FILE="${LD_DIR}/dopamine_89SNP_LDpruned.prune.in"
PRUNED_COUNT=$(wc -l < "${PRUNED_SNP_FILE}")
REMOVED_COUNT=$(wc -l < "${LD_DIR}/dopamine_89SNP_LDpruned.prune.out")

echo "LD pruning complete."
echo "SNPs retained: ${PRUNED_COUNT}"
echo "SNPs removed: ${REMOVED_COUNT}"

PHENOTYPES=(
  gsstd_lin
  gsstd_int
  gfstd_lin
  gfstd_int
  gmstd_lin
  gmstd_int
  gvstd_lin
  gvstd_int
)

echo "Calculating allele frequencies for LD-pruned SNPs..."
plink \
  --bfile "${GENOTYPE_FILE}" \
  --keep "${KEEP_FILE}" \
  --extract "${PRUNED_SNP_FILE}" \
  --freq \
  --out "${RESULTS_DIR}/dopamine_89SNP_freq"

echo "Running 89-SNP association analyses with genome-wide PC1-PC20 covariate adjustment..."
for PHENO in "${PHENOTYPES[@]}"; do
  echo "Running ${PHENO}"
  plink \
    --bfile "${GENOTYPE_FILE}" \
    --keep "${KEEP_FILE}" \
    --extract "${PRUNED_SNP_FILE}" \
    --pheno "${PHENOTYPE_FILE}" \
    --pheno-name "${PHENO}" \
    --covar "${PHENOTYPE_FILE}" \
    --covar-name PC1-PC20 \
    --linear hide-covar \
    --allow-no-sex \
    --out "${RESULTS_DIR}/${PHENO}"
done

BONFERRONI=$(python3 -c "print('{:.6e}'.format(0.05/${PRUNED_COUNT}))")

echo "Single-SNP analyses complete."
echo "SNPs tested: ${PRUNED_COUNT}"
echo "Bonferroni threshold: ${BONFERRONI}"
echo "Results saved in: ${RESULTS_DIR}"
