# Supplementary material for: Do common dopaminergic variants modulate processing speed in cognitive aging? A longitudinal candidate gene study
Source: PLoS One. 2026 Jul 17;21(7):e0353790. doi: 10.1371/journal.pone.0353790 (PMC13379125; doi:10.1371/journal.pone.0353790)
Supplement: S7 File — Code used to generate the revised association analyses, model diagnostics, summary tables, and supporting datasets. (ZIP) [file pone.0353790.s022.zip › S7_File_analysis_code/03_primary_single_snp_results_and_diagnostics.R]

#!/usr/bin/env Rscript

# 03_primary_single_snp_results_and_diagnostics.R
# Summarise the revised 89-SNP cognitive association results, calculate
# multiple-testing corrections, export full/top result tables, and generate
# genomic-control and Q-Q diagnostics for the primary processing-speed models.

suppressPackageStartupMessages({
  library(tidyverse)
  library(purrr)
  library(ggplot2)
})

project_dir <- "/path/to/authorised/project_directory"
analysis_dir <- file.path(project_dir, "PLOS_revision_genomewide_PC_analysis")
results_dir <- file.path(analysis_dir, "single_snp_89SNP_genomewidePC20")
tables_dir <- file.path(results_dir, "tables")
figures_dir <- file.path(results_dir, "figures")

dir.create(tables_dir, showWarnings = FALSE, recursive = TRUE)
dir.create(figures_dir, showWarnings = FALSE, recursive = TRUE)

freq_file <- file.path(results_dir, "dopamine_89SNP_freq.frq")
bim_file <- file.path(project_dir, "dopamine_ps.bim")
gene_bim_dir <- file.path(project_dir, "clean_data")

stopifnot(file.exists(freq_file))
stopifnot(file.exists(bim_file))

phenotype_lookup <- tribble(
  ~phenotype,  ~outcome_label,
  "gsstd_lin", "Processing speed slope",
  "gsstd_int", "Processing speed intercept",
  "gfstd_lin", "Fluid reasoning slope",
  "gfstd_int", "Fluid reasoning intercept",
  "gmstd_lin", "Episodic memory slope",
  "gmstd_int", "Episodic memory intercept",
  "gvstd_lin", "Vocabulary slope",
  "gvstd_int", "Vocabulary intercept"
)

freq_data <- read_table(freq_file, show_col_types = FALSE)

bim_data <- read_table(
  bim_file,
  col_names = c("CHR_bim", "SNP", "CM", "BP_bim", "A1_bim", "A2_bim"),
  show_col_types = FALSE
)

gene_bim_files <- list.files(
  path = gene_bim_dir,
  pattern = "_clean\\.bim$",
  full.names = TRUE
)

read_bim_and_assign_gene <- function(filepath) {
  gene_name <- toupper(sub("_clean\\.bim", "", basename(filepath)))
  read_table(
    filepath,
    col_names = c("CHR", "SNP", "CM", "BP", "A1", "A2"),
    show_col_types = FALSE
  ) %>%
    select(SNP) %>%
    mutate(Gene = gene_name)
}

snp_to_gene_map <- map_dfr(gene_bim_files, read_bim_and_assign_gene) %>%
  distinct(SNP, .keep_all = TRUE)

read_plink_linear <- function(phenotype, outcome_label) {
  assoc_file <- file.path(results_dir, paste0(phenotype, ".assoc.linear"))
  stopifnot(file.exists(assoc_file))

  read_table(
    assoc_file,
    show_col_types = FALSE
  ) %>%
    filter(TEST == "ADD") %>%
    mutate(
      phenotype = phenotype,
      Outcome = outcome_label,
      BETA = as.numeric(BETA),
      STAT = as.numeric(STAT),
      P = as.numeric(P),
      SE = abs(BETA / STAT),
      L95 = BETA - 1.96 * SE,
      U95 = BETA + 1.96 * SE
    ) %>%
    filter(!is.na(P), P > 0, P <= 1)
}

all_snp_results <- phenotype_lookup %>%
  mutate(result = map2(phenotype, outcome_label, read_plink_linear)) %>%
  select(result) %>%
  unnest(result) %>%
  group_by(phenotype, Outcome) %>%
  mutate(
    SNPs_tested = n(),
    P_bonf = pmin(P * SNPs_tested, 1),
    q_FDR = p.adjust(P, method = "fdr")
  ) %>%
  ungroup() %>%
  left_join(freq_data %>% select(SNP, A1, A2, MAF), by = c("SNP", "A1")) %>%
  left_join(bim_data %>% select(SNP, A1_bim, A2_bim), by = "SNP") %>%
  mutate(A2 = coalesce(A2, A2_bim)) %>%
  left_join(snp_to_gene_map, by = "SNP")

top10_snp_results <- all_snp_results %>%
  arrange(Outcome, P) %>%
  group_by(Outcome) %>%
  slice_head(n = 10) %>%
  ungroup() %>%
  transmute(
    Outcome,
    Chr = CHR,
    SNP,
    Gene,
    Effect_allele = A1,
    Other_allele = A2,
    EAF = round(MAF, 3),
    N = NMISS,
    Beta = round(BETA, 4),
    SE = round(SE, 4),
    L95 = round(L95, 4),
    U95 = round(U95, 4),
    Raw_P = signif(P, 3),
    P_bonf = signif(P_bonf, 3),
    q_FDR = signif(q_FDR, 3)
  )

for (outcome_name in unique(top10_snp_results$Outcome)) {
  cat("\n\n============================================================\n")
  cat(outcome_name, "\n")
  cat("============================================================\n")
  print(top10_snp_results %>% filter(Outcome == outcome_name), n = 10, width = Inf)
}

calculate_lambda_gc <- function(data, phenotype_label) {
  p_values <- data %>%
    filter(Outcome == phenotype_label) %>%
    pull(P)

  chisq_observed <- qchisq(1 - p_values, df = 1)
  lambda_gc <- median(chisq_observed, na.rm = TRUE) / qchisq(0.5, df = 1)

  tibble(
    Outcome = phenotype_label,
    SNPs_used = length(p_values),
    lambda_GC = round(lambda_gc, 3),
    min_p = signif(min(p_values, na.rm = TRUE), 3),
    median_p = signif(median(p_values, na.rm = TRUE), 3)
  )
}

main_lambda <- bind_rows(
  calculate_lambda_gc(all_snp_results, "Processing speed slope"),
  calculate_lambda_gc(all_snp_results, "Processing speed intercept")
)

print(main_lambda, width = Inf)

qq_data <- all_snp_results %>%
  filter(Outcome == "Processing speed slope") %>%
  arrange(P) %>%
  mutate(
    observed = -log10(P),
    expected = -log10(ppoints(n()))
  )

lambda_for_plot <- main_lambda %>%
  filter(Outcome == "Processing speed slope") %>%
  pull(lambda_GC)

qq_plot <- ggplot(qq_data, aes(x = expected, y = observed)) +
  geom_point(size = 2) +
  geom_abline(intercept = 0, slope = 1, linetype = "dashed") +
  labs(
    title = "Q-Q plot for processing speed decline",
    subtitle = paste0(
      "89 SNPs, genome-wide PC1-PC20 adjusted model; lambda_GC = ",
      lambda_for_plot
    ),
    x = "Expected -log10(p)",
    y = "Observed -log10(p)"
  ) +
  theme_classic(base_size = 12)

print(qq_plot)

write_csv(
  all_snp_results,
  file.path(tables_dir, "S1_Dataset_full_cognitive_single_SNP_results.csv")
)

write_csv(
  top10_snp_results,
  file.path(tables_dir, "top10_cognitive_single_SNP_results.csv")
)

write_csv(
  main_lambda,
  file.path(tables_dir, "primary_processing_speed_lambda_GC.csv")
)

ggsave(
  filename = file.path(figures_dir, "S2_Fig_QQ_plot_processing_speed_slope_genomewidePC20.png"),
  plot = qq_plot,
  width = 6,
  height = 5,
  dpi = 300
)
