# Supplementary material for: Do common dopaminergic variants modulate processing speed in cognitive aging? A longitudinal candidate gene study
Source: PLoS One. 2026 Jul 17;21(7):e0353790. doi: 10.1371/journal.pone.0353790 (PMC13379125; doi:10.1371/journal.pone.0353790)
Supplement: S7 File — Code used to generate the revised association analyses, model diagnostics, summary tables, and supporting datasets. (ZIP) [file pone.0353790.s022.zip › S7_File_analysis_code/04_gene_based_magma_analysis.sh]

#!/bin/bash
set -euo pipefail

# 04_gene_based_magma_analysis.sh
# Run PLINK association models for all 957 quality-controlled dopamine SNPs,
# create MAGMA SNP-p-value files, and run MAGMA gene-based analyses.

PROJECT_DIR="/path/to/authorised/project_directory"
ANALYSIS_DIR="${PROJECT_DIR}/PLOS_revision_genomewide_PC_analysis"

GENOTYPE_FILE="${PROJECT_DIR}/dopamine_ps"
PHENOTYPE_FILE="${ANALYSIS_DIR}/journal_main_phenotypes_genomewide_PC20.tsv"
KEEP_FILE="${ANALYSIS_DIR}/journal_main_keep_ids_genomewide_PC20.txt"

PLINK_RESULTS_DIR="${ANALYSIS_DIR}/plink_957SNP_for_MAGMA_genomewidePC20"
MAGMA_OUTPUT_DIR="${ANALYSIS_DIR}/magma_957SNP_genomewidePC20"
MAGMA_SOURCE_DIR="${PROJECT_DIR}/gene_analysis"

MAGMA_EXE="${MAGMA_OUTPUT_DIR}/magma"
REFERENCE_BFILE="${MAGMA_OUTPUT_DIR}/g1000_eur"
ANNOT_FILE="${MAGMA_OUTPUT_DIR}/dopamine_annotation.genes.annot"

mkdir -p "${PLINK_RESULTS_DIR}" "${MAGMA_OUTPUT_DIR}"

if [[ ! -f "${GENOTYPE_FILE}.bed" ]]; then
  echo "ERROR: Genotype file not found: ${GENOTYPE_FILE}.bed"
  exit 1
fi

if [[ ! -f "${PHENOTYPE_FILE}" ]]; then
  echo "ERROR: Phenotype/covariate file not found: ${PHENOTYPE_FILE}"
  exit 1
fi

if [[ ! -f "${KEEP_FILE}" ]]; then
  echo "ERROR: Keep-ID file not found: ${KEEP_FILE}"
  exit 1
fi

required_magma_files=(
  "${MAGMA_SOURCE_DIR}/magma"
  "${MAGMA_SOURCE_DIR}/g1000_eur.bed"
  "${MAGMA_SOURCE_DIR}/g1000_eur.bim"
  "${MAGMA_SOURCE_DIR}/g1000_eur.fam"
  "${MAGMA_SOURCE_DIR}/dopamine_annotation.genes.annot"
)

for f in "${required_magma_files[@]}"; do
  if [[ ! -f "${f}" ]]; then
    echo "ERROR: MAGMA input not found: ${f}"
    exit 1
  fi
done

PHENOTYPES=(
  gsstd_lin
  gsstd_int
  gfstd_lin
  gfstd_int
  gmstd_lin
  gmstd_int
  gvstd_lin
  gvstd_int
)

echo "Running PLINK models for 957-SNP MAGMA input..."
plink \
  --bfile "${GENOTYPE_FILE}" \
  --keep "${KEEP_FILE}" \
  --freq \
  --out "${PLINK_RESULTS_DIR}/dopamine_957SNP_freq"

for PHENO in "${PHENOTYPES[@]}"; do
  echo "Running PLINK association model for ${PHENO}"
  plink \
    --bfile "${GENOTYPE_FILE}" \
    --keep "${KEEP_FILE}" \
    --pheno "${PHENOTYPE_FILE}" \
    --pheno-name "${PHENO}" \
    --covar "${PHENOTYPE_FILE}" \
    --covar-name PC1-PC20 \
    --linear hide-covar \
    --allow-no-sex \
    --out "${PLINK_RESULTS_DIR}/${PHENO}"
done

echo "Copying MAGMA executable, reference panel, and annotation file..."
cp "${MAGMA_SOURCE_DIR}/magma" "${MAGMA_OUTPUT_DIR}/"
cp "${MAGMA_SOURCE_DIR}/g1000_eur.bed" "${MAGMA_OUTPUT_DIR}/"
cp "${MAGMA_SOURCE_DIR}/g1000_eur.bim" "${MAGMA_OUTPUT_DIR}/"
cp "${MAGMA_SOURCE_DIR}/g1000_eur.fam" "${MAGMA_OUTPUT_DIR}/"
cp "${MAGMA_SOURCE_DIR}/dopamine_annotation.genes.annot" "${MAGMA_OUTPUT_DIR}/"
chmod +x "${MAGMA_EXE}"

echo "Creating MAGMA summary-statistic files..."
for PHENO in "${PHENOTYPES[@]}"; do
  ASSOC_FILE="${PLINK_RESULTS_DIR}/${PHENO}.assoc.linear"
  SUMSTATS_FILE="${MAGMA_OUTPUT_DIR}/${PHENO}_sumstats.txt"

  if [[ ! -f "${ASSOC_FILE}" ]]; then
    echo "ERROR: Association file not found: ${ASSOC_FILE}"
    exit 1
  fi

  awk 'BEGIN {print "SNP P"} NR > 1 && $5 == "ADD" && $9 != "NA" {print $2, $9}' \
    "${ASSOC_FILE}" > "${SUMSTATS_FILE}"

  echo "${PHENO}: $(wc -l < "${SUMSTATS_FILE}") lines in sumstats file"
done

echo "Running MAGMA gene-based analyses..."
cd "${MAGMA_OUTPUT_DIR}"

for PHENO in "${PHENOTYPES[@]}"; do
  echo "Running MAGMA for ${PHENO}"
  "${MAGMA_EXE}" \
    --bfile "${REFERENCE_BFILE}" \
    --pval "${MAGMA_OUTPUT_DIR}/${PHENO}_sumstats.txt" N=1559 \
    --gene-annot "${ANNOT_FILE}" \
    --out "${MAGMA_OUTPUT_DIR}/${PHENO}_magma_results"

  if [[ ! -f "${MAGMA_OUTPUT_DIR}/${PHENO}_magma_results.genes.out" ]]; then
    echo "ERROR: MAGMA failed for ${PHENO}"
    exit 1
  fi
done

echo "MAGMA analyses complete."
echo "PLINK results saved in: ${PLINK_RESULTS_DIR}"
echo "MAGMA results saved in: ${MAGMA_OUTPUT_DIR}"
