# Supplementary material for: Do common dopaminergic variants modulate processing speed in cognitive aging? A longitudinal candidate gene study
Source: PLoS One. 2026 Jul 17;21(7):e0353790. doi: 10.1371/journal.pone.0353790 (PMC13379125; doi:10.1371/journal.pone.0353790)
Supplement: S7 File — Code used to generate the revised association analyses, model diagnostics, summary tables, and supporting datasets. (ZIP) [file pone.0353790.s022.zip › S7_File_analysis_code/05_gene_based_magma_results.R]

#!/usr/bin/env Rscript

# 05_gene_based_magma_results.R
# Summarise MAGMA gene-based results across all cognitive outcomes.

suppressPackageStartupMessages({
  library(tidyverse)
  library(purrr)
})

project_dir <- "/path/to/authorised/project_directory"
analysis_dir <- file.path(project_dir, "PLOS_revision_genomewide_PC_analysis")
magma_dir <- file.path(analysis_dir, "magma_957SNP_genomewidePC20")
tables_dir <- file.path(magma_dir, "tables")

dir.create(tables_dir, showWarnings = FALSE, recursive = TRUE)

phenotype_lookup <- tribble(
  ~phenotype,  ~outcome_label,
  "gsstd_lin", "Processing speed slope",
  "gsstd_int", "Processing speed intercept",
  "gfstd_lin", "Fluid reasoning slope",
  "gfstd_int", "Fluid reasoning intercept",
  "gmstd_lin", "Episodic memory slope",
  "gmstd_int", "Episodic memory intercept",
  "gvstd_lin", "Vocabulary slope",
  "gvstd_int", "Vocabulary intercept"
)

create_magma_table <- function(phenotype, outcome_label) {
  magma_file <- file.path(magma_dir, paste0(phenotype, "_magma_results.genes.out"))
  stopifnot(file.exists(magma_file))

  gene_data <- read_table(magma_file, show_col_types = FALSE)
  n_genes <- nrow(gene_data)

  gene_data %>%
    arrange(P) %>%
    mutate(
      phenotype = phenotype,
      Outcome = outcome_label,
      P_bonf = pmin(P * n_genes, 1),
      q_FDR = p.adjust(P, method = "fdr"),
      n_genes_tested = n_genes
    ) %>%
    transmute(
      phenotype,
      Outcome,
      Gene = GENE,
      N_SNPs = NSNPS,
      Z_stat = ZSTAT,
      Raw_P = P,
      P_bonf,
      q_FDR,
      n_genes_tested
    )
}

combined_magma_results <- phenotype_lookup %>%
  mutate(table = map2(phenotype, outcome_label, create_magma_table)) %>%
  select(table) %>%
  unnest(table)

magma_display_table <- combined_magma_results %>%
  mutate(
    Z_stat = round(Z_stat, 4),
    Raw_P = signif(Raw_P, 4),
    P_bonf = signif(P_bonf, 4),
    q_FDR = signif(q_FDR, 4)
  )

for (outcome_name in unique(magma_display_table$Outcome)) {
  cat("\n\n============================================================\n")
  cat(outcome_name, "\n")
  cat("============================================================\n")
  print(magma_display_table %>% filter(Outcome == outcome_name), n = Inf, width = Inf)
}

write_csv(
  combined_magma_results,
  file.path(tables_dir, "S3_Dataset_full_MAGMA_gene_based_results.csv")
)

write_csv(
  magma_display_table,
  file.path(tables_dir, "MAGMA_gene_based_results_display_table.csv")
)
