# Supplementary material for: Do common dopaminergic variants modulate processing speed in cognitive aging? A longitudinal candidate gene study
Source: PLoS One. 2026 Jul 17;21(7):e0353790. doi: 10.1371/journal.pone.0353790 (PMC13379125; doi:10.1371/journal.pone.0353790)
Supplement: S7 File — Code used to generate the revised association analyses, model diagnostics, summary tables, and supporting datasets. (ZIP) [file pone.0353790.s022.zip › S7_File_analysis_code/06_pathway_allele_score.sh]

#!/bin/bash
set -euo pipefail

# 06_pathway_allele_score.sh
# Create an unweighted dopamine pathway allele score from the 89-SNP set
# after stricter LD pruning at r2 < 0.10.

PROJECT_DIR="/path/to/authorised/project_directory"
ANALYSIS_DIR="${PROJECT_DIR}/PLOS_revision_genomewide_PC_analysis"

GENOTYPE_FILE="${PROJECT_DIR}/dopamine_ps"
KEEP_FILE="${ANALYSIS_DIR}/journal_main_keep_ids_genomewide_PC20.txt"
PRUNED_89SNP_FILE="${ANALYSIS_DIR}/ld_pruning_89SNP/dopamine_89SNP_LDpruned.prune.in"

OUTPUT_DIR="${ANALYSIS_DIR}/dopamine_pathway_score_genomewidePC20"
mkdir -p "${OUTPUT_DIR}"

if [[ ! -f "${GENOTYPE_FILE}.bed" ]]; then
  echo "ERROR: Genotype file not found: ${GENOTYPE_FILE}.bed"
  exit 1
fi

if [[ ! -f "${KEEP_FILE}" ]]; then
  echo "ERROR: Keep-ID file not found: ${KEEP_FILE}"
  exit 1
fi

if [[ ! -f "${PRUNED_89SNP_FILE}" ]]; then
  echo "ERROR: 89-SNP LD-pruned file not found: ${PRUNED_89SNP_FILE}"
  exit 1
fi

echo "Further pruning the 89-SNP set at r2 < 0.10 for pathway allele-score construction..."
plink \
  --bfile "${GENOTYPE_FILE}" \
  --keep "${KEEP_FILE}" \
  --extract "${PRUNED_89SNP_FILE}" \
  --indep-pairwise 500 100 0.1 \
  --out "${OUTPUT_DIR}/dopamine_pathway_score_pruned"

SCORE_SNP_FILE="${OUTPUT_DIR}/dopamine_pathway_score_pruned.prune.in"
SCORE_SNP_COUNT=$(wc -l < "${SCORE_SNP_FILE}")

echo "SNPs retained for pathway allele score: ${SCORE_SNP_COUNT}"

echo "Creating unweighted score file..."
awk 'NR==FNR {snps[$1]=1; next} ($2 in snps) {print $2, $5, 1}' \
  "${SCORE_SNP_FILE}" \
  "${GENOTYPE_FILE}.bim" \
  > "${OUTPUT_DIR}/dopamine_pathway_score_weights.txt"

SCORE_FILE_COUNT=$(wc -l < "${OUTPUT_DIR}/dopamine_pathway_score_weights.txt")

if [[ "${SCORE_FILE_COUNT}" -ne "${SCORE_SNP_COUNT}" ]]; then
  echo "ERROR: Score file SNP count does not match pruned SNP count"
  exit 1
fi

echo "Calculating unweighted dopamine pathway allele score..."
plink \
  --bfile "${GENOTYPE_FILE}" \
  --keep "${KEEP_FILE}" \
  --score "${OUTPUT_DIR}/dopamine_pathway_score_weights.txt" 1 2 3 \
  --out "${OUTPUT_DIR}/dopamine_pathway_score"

echo "Pathway allele-score calculation complete."
echo "Output profile: ${OUTPUT_DIR}/dopamine_pathway_score.profile"
