# Supplementary material for: Do common dopaminergic variants modulate processing speed in cognitive aging? A longitudinal candidate gene study
Source: PLoS One. 2026 Jul 17;21(7):e0353790. doi: 10.1371/journal.pone.0353790 (PMC13379125; doi:10.1371/journal.pone.0353790)
Supplement: S7 File — Code used to generate the revised association analyses, model diagnostics, summary tables, and supporting datasets. (ZIP) [file pone.0353790.s022.zip › S7_File_analysis_code/07_pathway_allele_score_models.R]

#!/usr/bin/env Rscript

# 07_pathway_allele_score_models.R
# Test the standardized unweighted dopamine pathway allele score against
# processing-speed slope and intercept outcomes with genome-wide PC1-PC20
# covariate adjustment.

suppressPackageStartupMessages({
  library(tidyverse)
})

project_dir <- "/path/to/authorised/project_directory"
analysis_dir <- file.path(project_dir, "PLOS_revision_genomewide_PC_analysis")
score_dir <- file.path(analysis_dir, "dopamine_pathway_score_genomewidePC20")
tables_dir <- file.path(score_dir, "tables")

dir.create(tables_dir, showWarnings = FALSE, recursive = TRUE)

phenotype_file <- file.path(analysis_dir, "journal_main_phenotypes_genomewide_PC20.tsv")
score_file <- file.path(score_dir, "dopamine_pathway_score.profile")

stopifnot(file.exists(phenotype_file))
stopifnot(file.exists(score_file))

phenotypes <- read_tsv(phenotype_file, show_col_types = FALSE)
pathway_score <- read_table(score_file, show_col_types = FALSE)

analysis_data <- phenotypes %>%
  inner_join(pathway_score, by = c("FID", "IID")) %>%
  mutate(dopamine_pathway_score_z = as.numeric(scale(SCORE)))

pc_terms <- paste0("PC", 1:20)

run_pathway_score_model <- function(outcome, outcome_label) {
  model_formula <- as.formula(
    paste(outcome, "~ dopamine_pathway_score_z +", paste(pc_terms, collapse = " + "))
  )

  model <- lm(model_formula, data = analysis_data)
  coef_table <- summary(model)$coefficients
  ci <- confint(model, "dopamine_pathway_score_z")

  tibble(
    Outcome = outcome_label,
    N = nobs(model),
    Beta = coef_table["dopamine_pathway_score_z", "Estimate"],
    SE = coef_table["dopamine_pathway_score_z", "Std. Error"],
    L95 = ci[1],
    U95 = ci[2],
    P_value = coef_table["dopamine_pathway_score_z", "Pr(>|t|)"]
  )
}

pathway_score_results <- bind_rows(
  run_pathway_score_model("gsstd_lin", "Processing speed slope"),
  run_pathway_score_model("gsstd_int", "Processing speed intercept")
)

pathway_score_display <- pathway_score_results %>%
  mutate(
    Beta = round(Beta, 4),
    SE = round(SE, 4),
    L95 = round(L95, 4),
    U95 = round(U95, 4),
    P_value = signif(P_value, 4)
  )

print(pathway_score_display, width = Inf)

write_csv(
  pathway_score_results,
  file.path(tables_dir, "S4_Dataset_dopamine_pathway_allele_score_results.csv")
)

write_csv(
  pathway_score_display,
  file.path(tables_dir, "dopamine_pathway_allele_score_display_table.csv")
)
