# Supplementary material for: Do common dopaminergic variants modulate processing speed in cognitive aging? A longitudinal candidate gene study
Source: PLoS One. 2026 Jul 17;21(7):e0353790. doi: 10.1371/journal.pone.0353790 (PMC13379125; doi:10.1371/journal.pone.0353790)
Supplement: S7 File — Code used to generate the revised association analyses, model diagnostics, summary tables, and supporting datasets. (ZIP) [file pone.0353790.s022.zip › S7_File_analysis_code/08_clinical_lifestyle_sensitivity_analysis.sh]

#!/bin/bash
set -euo pipefail

# 08_clinical_lifestyle_sensitivity_analysis.sh
# Prepare the n=434 clinical/lifestyle sensitivity-analysis file with
# genome-wide PC1-PC20 and run 89-SNP PLINK models for processing-speed
# slope and intercept.

PROJECT_DIR="/path/to/authorised/project_directory"
PCA_DIR="${PROJECT_DIR}/JOURNAL_REVISIONS"
REVISION_DIR="${PROJECT_DIR}/PLOS_revision_genomewide_PC_analysis"
SENSITIVITY_DIR="${REVISION_DIR}/sensitivity_434_genomewidePC20"

GENOTYPE_FILE="${PROJECT_DIR}/dopamine_ps"
PRUNED_SNP_FILE="${REVISION_DIR}/ld_pruning_89SNP/dopamine_89SNP_LDpruned.prune.in"

mkdir -p "${SENSITIVITY_DIR}"

export PROJECT_DIR
export PCA_DIR
export REVISION_DIR
export SENSITIVITY_DIR

echo "Preparing 434-sample sensitivity-analysis phenotype/covariate file..."
Rscript - <<'RSCRIPT'
suppressPackageStartupMessages({
  library(tidyverse)
})

project_dir <- Sys.getenv("PROJECT_DIR")
pca_dir <- Sys.getenv("PCA_DIR")
sensitivity_dir <- Sys.getenv("SENSITIVITY_DIR")

sensitivity_phenotype_file <- file.path(project_dir, "journal_sensitivity_phenotypes_base.tsv")
sensitivity_covariate_file <- file.path(project_dir, "journal_sensitivity_covariates_base.tsv")
genomewide_pc_file <- file.path(pca_dir, "MANC_1000_pca_results.eigenvec")

sensitivity_output_file <- file.path(
  sensitivity_dir,
  "sensitivity_434_phenotypes_covariates_genomewide_PC20.tsv"
)

sensitivity_keep_output_file <- file.path(
  sensitivity_dir,
  "sensitivity_434_keep_ids_genomewide_PC20.txt"
)

covariate_list_output_file <- file.path(
  sensitivity_dir,
  "sensitivity_434_covariates_for_plink.txt"
)

stopifnot(file.exists(sensitivity_phenotype_file))
stopifnot(file.exists(sensitivity_covariate_file))
stopifnot(file.exists(genomewide_pc_file))

sensitivity_phenotypes <- read_tsv(sensitivity_phenotype_file, show_col_types = FALSE)

sensitivity_covariates <- read_tsv(sensitivity_covariate_file, show_col_types = FALSE) %>%
  select(-any_of(paste0("PC", 1:20)))

genomewide_pcs <- read_table(
  genomewide_pc_file,
  col_names = c("FID", "IID", paste0("PC", 1:20)),
  show_col_types = FALSE
)

sensitivity_data <- sensitivity_phenotypes %>%
  left_join(sensitivity_covariates, by = c("FID", "IID")) %>%
  left_join(genomewide_pcs, by = c("FID", "IID"))

if (nrow(sensitivity_data) != 434) {
  warning(paste("Sensitivity dataset has", nrow(sensitivity_data), "rows; expected 434."))
}

duplicate_ids <- sensitivity_data %>%
  count(FID, IID) %>%
  filter(n > 1)

if (nrow(duplicate_ids) > 0) {
  print(duplicate_ids)
  stop("Duplicate FID/IID pairs detected in sensitivity dataset.")
}

missing_pcs <- sensitivity_data %>%
  select(all_of(paste0("PC", 1:20))) %>%
  summarise(across(everything(), ~ sum(is.na(.))))

if (any(missing_pcs > 0)) {
  print(missing_pcs)
  stop("Missing genome-wide PC values detected in sensitivity dataset.")
}

sensitivity_covariates_for_plink <- c(
  "sex",
  "htn_status",
  "bmi_raw",
  "m1score_raw",
  "smoke_curr",
  "alcohol_freq_wk",
  "mvpa_min_wk",
  "sleep_hrs_raw",
  "sleep_eff_raw",
  "srh_raw",
  "MAP",
  paste0("PC", 1:20)
)

missing_covariates <- setdiff(sensitivity_covariates_for_plink, names(sensitivity_data))

if (length(missing_covariates) > 0) {
  print(missing_covariates)
  stop("Required covariates are missing from the sensitivity dataset.")
}

writeLines(
  paste(sensitivity_covariates_for_plink, collapse = " "),
  covariate_list_output_file
)

write_tsv(sensitivity_data, sensitivity_output_file)

write_tsv(
  sensitivity_data %>% select(FID, IID),
  sensitivity_keep_output_file,
  col_names = FALSE
)

print(tibble(
  file = c("sensitivity_434_data", "sensitivity_434_keep_ids", "plink_covariate_list"),
  rows = c(nrow(sensitivity_data), nrow(sensitivity_data), NA_integer_),
  path = c(sensitivity_output_file, sensitivity_keep_output_file, covariate_list_output_file)
))
RSCRIPT

SENSITIVITY_FILE="${SENSITIVITY_DIR}/sensitivity_434_phenotypes_covariates_genomewide_PC20.tsv"
KEEP_FILE="${SENSITIVITY_DIR}/sensitivity_434_keep_ids_genomewide_PC20.txt"
COVARIATE_LIST_FILE="${SENSITIVITY_DIR}/sensitivity_434_covariates_for_plink.txt"
OUTPUT_DIR="${SENSITIVITY_DIR}/plink_89SNP_results"

mkdir -p "${OUTPUT_DIR}"

if [[ ! -f "${GENOTYPE_FILE}.bed" ]]; then
  echo "ERROR: Genotype file not found: ${GENOTYPE_FILE}.bed"
  exit 1
fi

if [[ ! -f "${SENSITIVITY_FILE}" ]]; then
  echo "ERROR: Sensitivity file not found: ${SENSITIVITY_FILE}"
  exit 1
fi

if [[ ! -f "${KEEP_FILE}" ]]; then
  echo "ERROR: Keep file not found: ${KEEP_FILE}"
  exit 1
fi

if [[ ! -f "${COVARIATE_LIST_FILE}" ]]; then
  echo "ERROR: Covariate list file not found: ${COVARIATE_LIST_FILE}"
  exit 1
fi

if [[ ! -f "${PRUNED_SNP_FILE}" ]]; then
  echo "ERROR: 89-SNP pruned list not found: ${PRUNED_SNP_FILE}"
  exit 1
fi

COVARIATES=$(cat "${COVARIATE_LIST_FILE}")

echo "Running 434-sample clinical/lifestyle sensitivity analysis..."
echo "Using covariates: ${COVARIATES}"

plink \
  --bfile "${GENOTYPE_FILE}" \
  --keep "${KEEP_FILE}" \
  --extract "${PRUNED_SNP_FILE}" \
  --freq \
  --out "${OUTPUT_DIR}/sensitivity_434_89SNP_freq"

for PHENO in gsstd_lin gsstd_int; do
  echo "Running ${PHENO}"
  plink \
    --bfile "${GENOTYPE_FILE}" \
    --keep "${KEEP_FILE}" \
    --extract "${PRUNED_SNP_FILE}" \
    --pheno "${SENSITIVITY_FILE}" \
    --pheno-name "${PHENO}" \
    --covar "${SENSITIVITY_FILE}" \
    --covar-name ${COVARIATES} \
    --linear hide-covar \
    --allow-no-sex \
    --out "${OUTPUT_DIR}/${PHENO}"
done

PRUNED_COUNT=$(wc -l < "${PRUNED_SNP_FILE}")
BONFERRONI=$(python3 -c "print('{:.6e}'.format(0.05/${PRUNED_COUNT}))")

echo "Sensitivity analysis complete."
echo "SNPs tested: ${PRUNED_COUNT}"
echo "Bonferroni threshold: ${BONFERRONI}"
echo "Results saved in: ${OUTPUT_DIR}"
