# Supplementary material for: Do common dopaminergic variants modulate processing speed in cognitive aging? A longitudinal candidate gene study
Source: PLoS One. 2026 Jul 17;21(7):e0353790. doi: 10.1371/journal.pone.0353790 (PMC13379125; doi:10.1371/journal.pone.0353790)
Supplement: S7 File — Code used to generate the revised association analyses, model diagnostics, summary tables, and supporting datasets. (ZIP) [file pone.0353790.s022.zip › S7_File_analysis_code/09_clinical_lifestyle_sensitivity_results_and_diagnostics.R]

#!/usr/bin/env Rscript

# 09_clinical_lifestyle_sensitivity_results_and_diagnostics.R
# Summarise the n=434 clinical/lifestyle sensitivity-analysis PLINK results
# and calculate genomic-control diagnostics.

suppressPackageStartupMessages({
  library(tidyverse)
  library(purrr)
})

project_dir <- "/path/to/authorised/project_directory"
analysis_dir <- file.path(project_dir, "PLOS_revision_genomewide_PC_analysis")
sensitivity_base_dir <- file.path(analysis_dir, "sensitivity_434_genomewidePC20")
results_dir <- file.path(sensitivity_base_dir, "plink_89SNP_results")
tables_dir <- file.path(results_dir, "tables")

dir.create(tables_dir, showWarnings = FALSE, recursive = TRUE)

freq_file <- file.path(results_dir, "sensitivity_434_89SNP_freq.frq")
bim_file <- file.path(project_dir, "dopamine_ps.bim")
gene_bim_dir <- file.path(project_dir, "clean_data")

stopifnot(file.exists(freq_file))
stopifnot(file.exists(bim_file))

freq_data <- read_table(freq_file, show_col_types = FALSE)

bim_data <- read_table(
  bim_file,
  col_names = c("CHR_bim", "SNP", "CM", "BP_bim", "A1_bim", "A2_bim"),
  show_col_types = FALSE
)

gene_bim_files <- list.files(
  path = gene_bim_dir,
  pattern = "_clean\\.bim$",
  full.names = TRUE
)

read_bim_and_assign_gene <- function(filepath) {
  gene_name <- toupper(sub("_clean\\.bim", "", basename(filepath)))
  read_table(
    filepath,
    col_names = c("CHR", "SNP", "CM", "BP", "A1", "A2"),
    show_col_types = FALSE
  ) %>%
    select(SNP) %>%
    mutate(Gene = gene_name)
}

snp_to_gene_map <- map_dfr(gene_bim_files, read_bim_and_assign_gene) %>%
  distinct(SNP, .keep_all = TRUE)

sensitivity_lookup <- tribble(
  ~phenotype,  ~outcome_label,
  "gsstd_lin", "Processing speed slope sensitivity",
  "gsstd_int", "Processing speed intercept sensitivity"
)

read_sensitivity_result <- function(phenotype, outcome_label) {
  assoc_file <- file.path(results_dir, paste0(phenotype, ".assoc.linear"))
  stopifnot(file.exists(assoc_file))

  read_table(assoc_file, show_col_types = FALSE) %>%
    filter(TEST == "ADD") %>%
    mutate(
      phenotype = phenotype,
      Outcome = outcome_label,
      BETA = as.numeric(BETA),
      STAT = as.numeric(STAT),
      P = as.numeric(P),
      SE = abs(BETA / STAT),
      L95 = BETA - 1.96 * SE,
      U95 = BETA + 1.96 * SE
    ) %>%
    filter(!is.na(P), P > 0, P <= 1)
}

sensitivity_all_results <- sensitivity_lookup %>%
  mutate(result = map2(phenotype, outcome_label, read_sensitivity_result)) %>%
  select(result) %>%
  unnest(result) %>%
  group_by(phenotype, Outcome) %>%
  mutate(
    SNPs_tested = n(),
    P_bonf = pmin(P * SNPs_tested, 1),
    q_FDR = p.adjust(P, method = "fdr")
  ) %>%
  ungroup() %>%
  left_join(freq_data %>% select(SNP, A1, A2, MAF), by = c("SNP", "A1")) %>%
  left_join(bim_data %>% select(SNP, A1_bim, A2_bim), by = "SNP") %>%
  mutate(A2 = coalesce(A2, A2_bim)) %>%
  left_join(snp_to_gene_map, by = "SNP")

sensitivity_top10 <- sensitivity_all_results %>%
  arrange(Outcome, P) %>%
  group_by(Outcome) %>%
  slice_head(n = 10) %>%
  ungroup() %>%
  transmute(
    Outcome,
    Chr = CHR,
    SNP,
    Gene,
    Effect_allele = A1,
    Other_allele = A2,
    EAF = round(MAF, 3),
    N = NMISS,
    Beta = round(BETA, 4),
    SE = round(SE, 4),
    L95 = round(L95, 4),
    U95 = round(U95, 4),
    Raw_P = signif(P, 3),
    P_bonf = signif(P_bonf, 3),
    q_FDR = signif(q_FDR, 3)
  )

calculate_lambda_gc <- function(data, outcome_label) {
  p_values <- data %>%
    filter(Outcome == outcome_label) %>%
    pull(P)

  chisq_observed <- qchisq(1 - p_values, df = 1)
  lambda_gc <- median(chisq_observed, na.rm = TRUE) / qchisq(0.5, df = 1)

  tibble(
    Outcome = outcome_label,
    SNPs_used = length(p_values),
    lambda_GC = round(lambda_gc, 3),
    min_p = signif(min(p_values, na.rm = TRUE), 3),
    median_p = signif(median(p_values, na.rm = TRUE), 3)
  )
}

sensitivity_lambda <- bind_rows(
  calculate_lambda_gc(sensitivity_all_results, "Processing speed slope sensitivity"),
  calculate_lambda_gc(sensitivity_all_results, "Processing speed intercept sensitivity")
)

print(sensitivity_top10, n = Inf, width = Inf)
print(sensitivity_lambda, width = Inf)

write_csv(
  sensitivity_all_results,
  file.path(tables_dir, "S2_Dataset_clinical_lifestyle_sensitivity_full_results.csv")
)

write_csv(
  sensitivity_top10,
  file.path(tables_dir, "clinical_lifestyle_sensitivity_top10_results.csv")
)

write_csv(
  sensitivity_lambda,
  file.path(tables_dir, "clinical_lifestyle_sensitivity_lambda_GC.csv")
)
