# Supplementary material for: Do common dopaminergic variants modulate processing speed in cognitive aging? A longitudinal candidate gene study
Source: PLoS One. 2026 Jul 17;21(7):e0353790. doi: 10.1371/journal.pone.0353790 (PMC13379125; doi:10.1371/journal.pone.0353790)
Supplement: S7 File — Code used to generate the revised association analyses, model diagnostics, summary tables, and supporting datasets. (ZIP) [file pone.0353790.s022.zip › S7_File_analysis_code/10_postmortem_neuropathology_analysis.sh]

#!/bin/bash
set -euo pipefail

# 10_postmortem_neuropathology_analysis.sh
# Prepare revised post-mortem neuropathology files with genome-wide PC1-PC20
# and run SNP-to-neuropathology models for 89 LD-pruned SNPs.
#
# Continuous outcomes: Braak stage, Thal phase, CAA score.
# Binary outcomes: alpha-synuclein and TDP-43 pathology.

PROJECT_DIR="/path/to/authorised/project_directory"
PCA_DIR="${PROJECT_DIR}/JOURNAL_REVISIONS"
REVISION_DIR="${PROJECT_DIR}/PLOS_revision_genomewide_PC_analysis"
NEUROPATH_OLD_DIR="${PROJECT_DIR}/NEUROPATH_ANALYSIS"
NEUROPATH_DIR="${REVISION_DIR}/postmortem_neuropathology_genomewidePC20"

GENOTYPE_FILE="${PROJECT_DIR}/dopamine_ps"
PRUNED_SNP_FILE="${REVISION_DIR}/ld_pruning_89SNP/dopamine_89SNP_LDpruned.prune.in"

mkdir -p "${NEUROPATH_DIR}"

export PROJECT_DIR
export PCA_DIR
export REVISION_DIR
export NEUROPATH_OLD_DIR
export NEUROPATH_DIR

echo "Preparing revised post-mortem neuropathology files with genome-wide PCs..."
Rscript - <<'RSCRIPT'
suppressPackageStartupMessages({
  library(tidyverse)
})

neuropath_old_dir <- Sys.getenv("NEUROPATH_OLD_DIR")
pca_dir <- Sys.getenv("PCA_DIR")
neuropath_revision_dir <- Sys.getenv("NEUROPATH_DIR")

neuropath_basic_file <- file.path(neuropath_old_dir, "neuropath_basic_final_plink.tsv")
neuropath_recoded_file <- file.path(neuropath_old_dir, "neuropath_basic_final_recoded_plink.tsv")
genomewide_pc_file <- file.path(pca_dir, "MANC_1000_pca_results.eigenvec")

neuropath_basic_gwpc_file <- file.path(
  neuropath_revision_dir,
  "neuropath_basic_final_genomewide_PC20_plink.tsv"
)

neuropath_recoded_gwpc_file <- file.path(
  neuropath_revision_dir,
  "neuropath_basic_final_recoded_genomewide_PC20_plink.tsv"
)

neuropath_keep_file <- file.path(
  neuropath_revision_dir,
  "neuropath_basic_final_genomewide_PC20_ids.txt"
)

stopifnot(file.exists(neuropath_basic_file))
stopifnot(file.exists(neuropath_recoded_file))
stopifnot(file.exists(genomewide_pc_file))

genomewide_pcs <- read_table(
  genomewide_pc_file,
  col_names = c("FID", "IID", paste0("PC", 1:20)),
  col_types = cols(
    FID = col_character(),
    IID = col_character(),
    .default = col_double()
  )
)

replace_old_pcs <- function(input_file, output_file, dataset_name) {
  data_old <- read_tsv(input_file, show_col_types = FALSE) %>%
    mutate(
      FID = as.character(FID),
      IID = as.character(IID)
    ) %>%
    select(-any_of(paste0("PC", 1:20)))

  data_new <- data_old %>%
    left_join(genomewide_pcs, by = c("FID", "IID"))

  if (nrow(data_new) != nrow(data_old)) {
    stop(paste(dataset_name, "row count changed after PC merge."))
  }

  duplicate_ids <- data_new %>%
    count(FID, IID) %>%
    filter(n > 1)

  if (nrow(duplicate_ids) > 0) {
    print(duplicate_ids)
    stop(paste("Duplicate FID/IID pairs detected in", dataset_name))
  }

  missing_pcs <- data_new %>%
    select(all_of(paste0("PC", 1:20))) %>%
    summarise(across(everything(), ~ sum(is.na(.))))

  if (any(missing_pcs > 0)) {
    print(missing_pcs)
    stop(paste("Missing genome-wide PC values detected in", dataset_name))
  }

  write_tsv(data_new, output_file)
  data_new
}

neuropath_basic_gwpc <- replace_old_pcs(
  input_file = neuropath_basic_file,
  output_file = neuropath_basic_gwpc_file,
  dataset_name = "neuropathology continuous-outcome file"
)

neuropath_recoded_gwpc <- replace_old_pcs(
  input_file = neuropath_recoded_file,
  output_file = neuropath_recoded_gwpc_file,
  dataset_name = "neuropathology binary-outcome recoded file"
)

write_tsv(
  neuropath_basic_gwpc %>% select(FID, IID),
  neuropath_keep_file,
  col_names = FALSE
)

if (nrow(neuropath_basic_gwpc) != 116) {
  warning(paste("Neuropathology file has", nrow(neuropath_basic_gwpc), "rows; expected 116."))
}

event_counts <- neuropath_recoded_gwpc %>%
  summarise(
    synuclein_controls = sum(synuclein_present == 1, na.rm = TRUE),
    synuclein_cases = sum(synuclein_present == 2, na.rm = TRUE),
    tdp43_controls = sum(tdp43_present == 1, na.rm = TRUE),
    tdp43_cases = sum(tdp43_present == 2, na.rm = TRUE)
  )

print(event_counts)

print(tibble(
  file = c(
    "neuropath_basic_continuous_genomewide_PC20",
    "neuropath_recoded_binary_genomewide_PC20",
    "neuropath_keep_ids"
  ),
  rows = c(nrow(neuropath_basic_gwpc), nrow(neuropath_recoded_gwpc), nrow(neuropath_basic_gwpc)),
  path = c(neuropath_basic_gwpc_file, neuropath_recoded_gwpc_file, neuropath_keep_file)
))
RSCRIPT

CONTINUOUS_FILE="${NEUROPATH_DIR}/neuropath_basic_final_genomewide_PC20_plink.tsv"
BINARY_FILE="${NEUROPATH_DIR}/neuropath_basic_final_recoded_genomewide_PC20_plink.tsv"
KEEP_FILE="${NEUROPATH_DIR}/neuropath_basic_final_genomewide_PC20_ids.txt"
OUTPUT_DIR="${NEUROPATH_DIR}/plink_89SNP_results"

mkdir -p "${OUTPUT_DIR}"

if [[ ! -f "${GENOTYPE_FILE}.bed" ]]; then
  echo "ERROR: Genotype file not found: ${GENOTYPE_FILE}.bed"
  exit 1
fi

if [[ ! -f "${CONTINUOUS_FILE}" ]]; then
  echo "ERROR: Continuous neuropathology file not found: ${CONTINUOUS_FILE}"
  exit 1
fi

if [[ ! -f "${BINARY_FILE}" ]]; then
  echo "ERROR: Binary neuropathology file not found: ${BINARY_FILE}"
  exit 1
fi

if [[ ! -f "${KEEP_FILE}" ]]; then
  echo "ERROR: Keep file not found: ${KEEP_FILE}"
  exit 1
fi

if [[ ! -f "${PRUNED_SNP_FILE}" ]]; then
  echo "ERROR: 89-SNP pruned list not found: ${PRUNED_SNP_FILE}"
  exit 1
fi

CONTINUOUS_COVARS="sex age_at_death pmi_hrs apoe_e4 smoke_curr alcohol_freq_wk mvpa_min_wk sleep_hrs_raw sleep_eff_raw srh_raw PC1-PC20"
BINARY_COVARS="sex age_at_death pmi_hrs apoe_e4 PC1-PC3"

echo "Running post-mortem neuropathology SNP analyses..."
echo "Continuous covariates: ${CONTINUOUS_COVARS}"
echo "Binary covariates: ${BINARY_COVARS}"

plink \
  --bfile "${GENOTYPE_FILE}" \
  --keep "${KEEP_FILE}" \
  --extract "${PRUNED_SNP_FILE}" \
  --freq \
  --out "${OUTPUT_DIR}/neuropath_89SNP_freq"

for PHENO in braak_stage thal_phase caa_score; do
  echo "Running continuous outcome: ${PHENO}"
  plink \
    --bfile "${GENOTYPE_FILE}" \
    --keep "${KEEP_FILE}" \
    --extract "${PRUNED_SNP_FILE}" \
    --pheno "${CONTINUOUS_FILE}" \
    --pheno-name "${PHENO}" \
    --covar "${CONTINUOUS_FILE}" \
    --covar-name ${CONTINUOUS_COVARS} \
    --linear hide-covar \
    --allow-no-sex \
    --out "${OUTPUT_DIR}/${PHENO}"
done

for PHENO in synuclein_present tdp43_present; do
  echo "Running binary outcome: ${PHENO}"
  plink \
    --bfile "${GENOTYPE_FILE}" \
    --keep "${KEEP_FILE}" \
    --extract "${PRUNED_SNP_FILE}" \
    --pheno "${BINARY_FILE}" \
    --pheno-name "${PHENO}" \
    --covar "${BINARY_FILE}" \
    --covar-name ${BINARY_COVARS} \
    --logistic hide-covar \
    --allow-no-sex \
    --out "${OUTPUT_DIR}/${PHENO}"
done

PRUNED_COUNT=$(wc -l < "${PRUNED_SNP_FILE}")
BONFERRONI=$(python3 -c "print('{:.6e}'.format(0.05/${PRUNED_COUNT}))")

echo "Post-mortem neuropathology analyses complete."
echo "SNPs tested: ${PRUNED_COUNT}"
echo "Bonferroni threshold: ${BONFERRONI}"
echo "Results saved in: ${OUTPUT_DIR}"
