# Supplementary material for: Do common dopaminergic variants modulate processing speed in cognitive aging? A longitudinal candidate gene study
Source: PLoS One. 2026 Jul 17;21(7):e0353790. doi: 10.1371/journal.pone.0353790 (PMC13379125; doi:10.1371/journal.pone.0353790)
Supplement: S7 File — Code used to generate the revised association analyses, model diagnostics, summary tables, and supporting datasets. (ZIP) [file pone.0353790.s022.zip › S7_File_analysis_code/11_postmortem_neuropathology_results_and_checks.R]

#!/usr/bin/env Rscript

# 11_postmortem_neuropathology_results_and_checks.R
#
# Purpose:
#   1. Summarise exploratory SNP-to-neuropathology results.
#   2. Report event counts and sparse-cell checks for binary neuropathology outcomes.
#   3. Run the non-genetic exploratory neuropathology-marker-to-cognitive-
#      trajectory models used for S12 Table.
#
# SNP-to-neuropathology results are produced by:
#   10_postmortem_neuropathology_analysis.sh
#
# Non-genetic marker-to-cognitive-trajectory models:
#   Outcome = processing-speed slope/intercept
#   Predictor = neuropathology marker
#   Covariates = sex, age_at_death, pmi_hrs, apoe_e4, smoke_curr,
#                alcohol_freq_wk, mvpa_min_wk, sleep_hrs_raw,
#                sleep_eff_raw, srh_raw
#
# Non-genetic marker-to-cognitive-trajectory models do not include ancestry PCs,
# because they do not test genetic predictors.

suppressPackageStartupMessages({
  library(tidyverse)
  library(purrr)
})

project_dir <- "/path/to/authorised/project_directory"
analysis_dir <- file.path(project_dir, "PLOS_revision_genomewide_PC_analysis")
neuropath_dir <- file.path(analysis_dir, "postmortem_neuropathology_genomewidePC20")
results_dir <- file.path(neuropath_dir, "plink_89SNP_results")
tables_dir <- file.path(results_dir, "tables")
dir.create(tables_dir, showWarnings = FALSE, recursive = TRUE)

freq_file <- file.path(results_dir, "neuropath_89SNP_freq.frq")
bim_file <- file.path(project_dir, "dopamine_ps.bim")
continuous_file <- file.path(neuropath_dir, "neuropath_basic_final_genomewide_PC20_plink.tsv")
binary_file <- file.path(neuropath_dir, "neuropath_basic_final_recoded_genomewide_PC20_plink.tsv")
cognitive_file <- file.path(analysis_dir, "journal_main_phenotypes_genomewide_PC20.tsv")
gene_bim_dir <- file.path(project_dir, "clean_data")

required_files <- c(freq_file, bim_file, continuous_file, binary_file, cognitive_file)
missing_required <- required_files[!file.exists(required_files)]
if (length(missing_required) > 0) {
  stop("Missing required files:\n", paste(missing_required, collapse = "\n"))
}

read_gene_map <- function(gene_bim_dir) {
  gene_bim_files <- list.files(gene_bim_dir, pattern = "_clean\\.bim$", full.names = TRUE)
  if (length(gene_bim_files) == 0) {
    warning("No gene-specific BIM files found. Gene annotation will be missing.")
    return(tibble(SNP = character(), Gene = character()))
  }
  map_dfr(gene_bim_files, function(filepath) {
    gene_name <- toupper(sub("_clean\\.bim", "", basename(filepath)))
    read_table(filepath,
               col_names = c("CHR", "SNP", "CM", "BP", "A1", "A2"),
               show_col_types = FALSE) %>%
      select(SNP) %>%
      mutate(Gene = gene_name)
  }) %>%
    distinct(SNP, .keep_all = TRUE)
}

freq_data <- read_table(freq_file, show_col_types = FALSE)
bim_data <- read_table(
  bim_file,
  col_names = c("CHR_bim", "SNP", "CM", "BP_bim", "A1_bim", "A2_bim"),
  show_col_types = FALSE
)
snp_to_gene_map <- read_gene_map(gene_bim_dir)

read_plink_result <- function(result_prefix, outcome_label, model_type) {
  if (model_type == "linear") {
    result_file <- file.path(results_dir, paste0(result_prefix, ".assoc.linear"))
    if (!file.exists(result_file)) stop("Missing file: ", result_file)
    read_table(result_file, show_col_types = FALSE) %>%
      filter(TEST == "ADD") %>%
      mutate(
        Outcome = outcome_label,
        Model = "Linear",
        BETA = as.numeric(BETA),
        STAT = as.numeric(STAT),
        P = as.numeric(P),
        SE = abs(BETA / STAT),
        L95 = BETA - 1.96 * SE,
        U95 = BETA + 1.96 * SE,
        OR = NA_real_,
        OR_L95 = NA_real_,
        OR_U95 = NA_real_
      )
  } else if (model_type == "logistic") {
    result_file <- file.path(results_dir, paste0(result_prefix, ".assoc.logistic"))
    if (!file.exists(result_file)) stop("Missing file: ", result_file)
    read_table(result_file, show_col_types = FALSE) %>%
      filter(TEST == "ADD") %>%
      mutate(
        Outcome = outcome_label,
        Model = "Logistic",
        OR = as.numeric(OR),
        STAT = as.numeric(STAT),
        P = as.numeric(P),
        BETA = log(OR),
        SE = abs(BETA / STAT),
        L95 = BETA - 1.96 * SE,
        U95 = BETA + 1.96 * SE,
        OR_L95 = exp(L95),
        OR_U95 = exp(U95)
      )
  } else {
    stop("model_type must be 'linear' or 'logistic'")
  }
}

neuropath_lookup <- tribble(
  ~result_prefix,      ~outcome_label,    ~model_type,
  "braak_stage",       "Braak stage",      "linear",
  "thal_phase",        "Thal phase",       "linear",
  "caa_score",         "CAA score",        "linear",
  "synuclein_present", "Alpha-synuclein",  "logistic",
  "tdp43_present",     "TDP-43",           "logistic"
)

neuropath_all_results <- neuropath_lookup %>%
  mutate(result = pmap(list(result_prefix, outcome_label, model_type), read_plink_result)) %>%
  select(result) %>%
  unnest(result) %>%
  filter(!is.na(P), P > 0, P <= 1) %>%
  group_by(Outcome) %>%
  mutate(
    SNPs_tested = n(),
    q_FDR = p.adjust(P, method = "fdr"),
    P_bonf = pmin(P * SNPs_tested, 1)
  ) %>%
  ungroup() %>%
  left_join(freq_data %>% select(SNP, A1, A2, MAF), by = c("SNP", "A1")) %>%
  left_join(bim_data %>% select(SNP, A1_bim, A2_bim), by = "SNP") %>%
  mutate(A2 = coalesce(A2, A2_bim)) %>%
  left_join(snp_to_gene_map, by = "SNP")

neuropath_top10 <- neuropath_all_results %>%
  arrange(Outcome, P) %>%
  group_by(Outcome) %>%
  slice_head(n = 10) %>%
  ungroup() %>%
  transmute(
    Outcome, Model, Chr = CHR, SNP, Gene,
    Effect_allele = A1,
    Other_allele = A2,
    EAF = round(MAF, 3),
    N = NMISS,
    Beta = round(BETA, 4),
    OR = if_else(Model == "Logistic", round(OR, 4), NA_real_),
    SE = round(SE, 4),
    L95 = round(L95, 4),
    U95 = round(U95, 4),
    OR_L95 = if_else(Model == "Logistic", round(OR_L95, 4), NA_real_),
    OR_U95 = if_else(Model == "Logistic", round(OR_U95, 4), NA_real_),
    Raw_P = signif(P, 3),
    P_bonf = signif(P_bonf, 3),
    q_FDR = signif(q_FDR, 3)
  )

neuropath_outcome_summary <- neuropath_all_results %>%
  group_by(Outcome, Model) %>%
  summarise(
    SNPs_tested = n(),
    min_p = min(P, na.rm = TRUE),
    min_q_FDR = min(q_FDR, na.rm = TRUE),
    min_bonf = min(P_bonf, na.rm = TRUE),
    bonferroni_hits = sum(P_bonf < 0.05, na.rm = TRUE),
    fdr_hits = sum(q_FDR < 0.05, na.rm = TRUE),
    .groups = "drop"
  )

binary_data <- read_tsv(binary_file, show_col_types = FALSE) %>%
  mutate(FID = as.character(FID), IID = as.character(IID))

binary_event_counts <- binary_data %>%
  summarise(
    alpha_synuclein_cases = sum(synuclein_present == 2, na.rm = TRUE),
    alpha_synuclein_controls = sum(synuclein_present == 1, na.rm = TRUE),
    tdp43_cases = sum(tdp43_present == 2, na.rm = TRUE),
    tdp43_controls = sum(tdp43_present == 1, na.rm = TRUE)
  )

top_binary_snps <- neuropath_all_results %>%
  filter(Model == "Logistic") %>%
  group_by(Outcome) %>%
  arrange(P, .by_group = TRUE) %>%
  slice_head(n = 5) %>%
  ungroup() %>%
  select(Outcome, SNP, OR, P)

top_snp_file <- file.path(results_dir, "top_binary_neuropath_snps_for_genotype_counts.txt")
write_lines(unique(top_binary_snps$SNP), top_snp_file)

geno_file <- file.path(results_dir, "top_binary_neuropath_genotypes.raw")
genotype_counts <- NULL
if (file.exists(geno_file)) {
  geno_data <- read_table(geno_file, show_col_types = FALSE) %>%
    mutate(FID = as.character(FID), IID = as.character(IID))

  geno_binary <- geno_data %>%
    left_join(binary_data %>% select(FID, IID, synuclein_present, tdp43_present),
              by = c("FID", "IID"))

  geno_cols <- setdiff(
    names(geno_binary),
    c("FID", "IID", "PAT", "MAT", "SEX", "PHENOTYPE", "synuclein_present", "tdp43_present")
  )

  genotype_counts <- map_dfr(geno_cols, function(gcol) {
    snp_name <- sub("_[ACGT]+$", "", gcol)

    syn_counts <- geno_binary %>%
      count(Outcome = "Alpha-synuclein",
            SNP = snp_name,
            Genotype_dosage = .data[[gcol]],
            Status = if_else(synuclein_present == 2, "case", "control"),
            name = "n")

    tdp_counts <- geno_binary %>%
      count(Outcome = "TDP-43",
            SNP = snp_name,
            Genotype_dosage = .data[[gcol]],
            Status = if_else(tdp43_present == 2, "case", "control"),
            name = "n")

    bind_rows(syn_counts, tdp_counts)
  }) %>%
    filter(!is.na(Genotype_dosage)) %>%
    pivot_wider(names_from = Status, values_from = n, values_fill = 0) %>%
    arrange(Outcome, SNP, Genotype_dosage)
} else {
  message("Genotype dosage file for top binary SNP sparse-cell checks not found: ", geno_file)
  message("The top SNP list has been written to: ", top_snp_file)
}

# -------------------------------------------------------------------------
# Non-genetic exploratory neuropathology-marker -> cognitive trajectory models
# -------------------------------------------------------------------------

cognitive_data <- read_tsv(cognitive_file, show_col_types = FALSE) %>%
  mutate(FID = as.character(FID), IID = as.character(IID)) %>%
  select(FID, IID, gsstd_lin, gsstd_int)

neuropath_continuous <- read_tsv(continuous_file, show_col_types = FALSE) %>%
  mutate(FID = as.character(FID), IID = as.character(IID))

neuropath_recoded <- read_tsv(binary_file, show_col_types = FALSE) %>%
  mutate(FID = as.character(FID), IID = as.character(IID)) %>%
  select(FID, IID, synuclein_present, tdp43_present)

marker_cognition_data <- cognitive_data %>%
  inner_join(neuropath_continuous, by = c("FID", "IID")) %>%
  left_join(neuropath_recoded, by = c("FID", "IID"), suffix = c("", "_recoded")) %>%
  mutate(
    synuclein_present_binary = case_when(
      synuclein_present_recoded == 1 ~ 0,
      synuclein_present_recoded == 2 ~ 1,
      TRUE ~ NA_real_
    ),
    tdp43_present_binary = case_when(
      tdp43_present_recoded == 1 ~ 0,
      tdp43_present_recoded == 2 ~ 1,
      TRUE ~ NA_real_
    )
  )

neuropath_marker_covars <- c(
  "sex", "age_at_death", "pmi_hrs", "apoe_e4",
  "smoke_curr", "alcohol_freq_wk", "mvpa_min_wk",
  "sleep_hrs_raw", "sleep_eff_raw", "srh_raw"
)

missing_marker_covars <- setdiff(neuropath_marker_covars, names(marker_cognition_data))
if (length(missing_marker_covars) > 0) {
  stop("Missing covariates for neuropathology marker-to-cognition models:\n",
       paste(missing_marker_covars, collapse = "\n"))
}

neuropath_markers <- tribble(
  ~marker,                    ~marker_label,
  "braak_stage",              "Braak stage",
  "thal_phase",               "Thal phase",
  "caa_score",                "CAA score",
  "synuclein_present_binary", "Alpha-synuclein pathology",
  "tdp43_present_binary",     "TDP-43 pathology"
)

cognitive_outcomes <- tribble(
  ~outcome,    ~outcome_label,
  "gsstd_lin", "Processing speed slope",
  "gsstd_int", "Processing speed intercept"
)

run_marker_to_cognition_model <- function(marker, marker_label, outcome, outcome_label) {
  model_formula <- as.formula(
    paste(outcome, "~", marker, "+", paste(neuropath_marker_covars, collapse = " + "))
  )
  model <- lm(model_formula, data = marker_cognition_data)
  coef_table <- summary(model)$coefficients
  ci <- confint(model, marker)
  tibble(
    Marker = marker_label,
    Marker_variable = marker,
    Outcome = outcome_label,
    Outcome_variable = outcome,
    N = nobs(model),
    Beta = coef_table[marker, "Estimate"],
    SE = coef_table[marker, "Std. Error"],
    L95 = ci[1],
    U95 = ci[2],
    P_value = coef_table[marker, "Pr(>|t|)"],
    Model_R2 = summary(model)$r.squared,
    Covariates = paste(neuropath_marker_covars, collapse = "; ")
  )
}

neuropath_marker_cognitive_results <- crossing(neuropath_markers, cognitive_outcomes) %>%
  pmap_dfr(function(marker, marker_label, outcome, outcome_label) {
    run_marker_to_cognition_model(marker, marker_label, outcome, outcome_label)
  }) %>%
  mutate(
    q_FDR = p.adjust(P_value, method = "fdr"),
    P_bonf = pmin(P_value * n(), 1)
  )

neuropath_marker_cognitive_display <- neuropath_marker_cognitive_results %>%
  mutate(
    Beta = round(Beta, 4),
    SE = round(SE, 4),
    L95 = round(L95, 4),
    U95 = round(U95, 4),
    P_value = signif(P_value, 4),
    q_FDR = signif(q_FDR, 4),
    P_bonf = signif(P_bonf, 4),
    Model_R2 = round(Model_R2, 4)
  )

cat("\n\nSNP-to-neuropathology top results:\n")
print(neuropath_top10, n = Inf, width = Inf)
cat("\n\nSNP-to-neuropathology outcome summary:\n")
print(neuropath_outcome_summary, width = Inf)
cat("\n\nBinary neuropathology event counts:\n")
print(binary_event_counts, width = Inf)
cat("\n\nTop binary SNPs selected for sparse-cell checks:\n")
print(top_binary_snps, width = Inf)
if (!is.null(genotype_counts)) {
  cat("\n\nTop binary SNP genotype-by-case/control counts:\n")
  print(genotype_counts, n = Inf, width = Inf)
}
cat("\n\nNon-genetic neuropathology marker-to-processing-speed trajectory results:\n")
print(neuropath_marker_cognitive_display, n = Inf, width = Inf)

write_csv(neuropath_all_results, file.path(tables_dir, "S5_Dataset_neuropathology_SNP_marker_full_results.csv"))
write_csv(neuropath_top10, file.path(tables_dir, "neuropathology_top10_SNP_marker_results.csv"))
write_csv(neuropath_outcome_summary, file.path(tables_dir, "neuropathology_outcome_summary_89SNP_genomewidePC20.csv"))
write_csv(binary_event_counts, file.path(tables_dir, "neuropathology_binary_event_counts.csv"))
write_csv(top_binary_snps, file.path(tables_dir, "top_binary_neuropathology_SNPs.csv"))
if (!is.null(genotype_counts)) {
  write_csv(genotype_counts, file.path(tables_dir, "top_binary_neuropath_genotype_case_control_counts.csv"))
}
write_csv(neuropath_marker_cognitive_results, file.path(tables_dir, "S12_Table_neuropathology_marker_cognitive_trajectory_results.csv"))
