# Supplementary material for: Do common dopaminergic variants modulate processing speed in cognitive aging? A longitudinal candidate gene study
Source: PLoS One. 2026 Jul 17;21(7):e0353790. doi: 10.1371/journal.pone.0353790 (PMC13379125; doi:10.1371/journal.pone.0353790)
Supplement: S7 File — Code used to generate the revised association analyses, model diagnostics, summary tables, and supporting datasets. (ZIP) [file pone.0353790.s022.zip › S7_File_analysis_code/12_postmortem_synaptic_density_analysis.sh]

#!/bin/bash
set -euo pipefail

# 12_postmortem_synaptic_density_analysis.sh
# Prepare revised post-mortem synaptic-density file with genome-wide PC1-PC20
# and run SNP-to-synaptic-density models for 89 LD-pruned SNPs.

PROJECT_DIR="/path/to/authorised/project_directory"
PCA_DIR="${PROJECT_DIR}/JOURNAL_REVISIONS"
REVISION_DIR="${PROJECT_DIR}/PLOS_revision_genomewide_PC_analysis"
SYNAPTIC_OLD_DIR="${PROJECT_DIR}/SYNAPTIC_ANALYSIS"
SYNAPTIC_DIR="${REVISION_DIR}/postmortem_synaptic_genomewidePC20"

GENOTYPE_FILE="${PROJECT_DIR}/dopamine_ps"
PRUNED_SNP_FILE="${REVISION_DIR}/ld_pruning_89SNP/dopamine_89SNP_LDpruned.prune.in"

mkdir -p "${SYNAPTIC_DIR}"

export PROJECT_DIR
export PCA_DIR
export REVISION_DIR
export SYNAPTIC_OLD_DIR
export SYNAPTIC_DIR

echo "Preparing revised post-mortem synaptic-density file with genome-wide PCs..."
Rscript - <<'RSCRIPT'
suppressPackageStartupMessages({
  library(tidyverse)
})

synaptic_old_dir <- Sys.getenv("SYNAPTIC_OLD_DIR")
pca_dir <- Sys.getenv("PCA_DIR")
synaptic_revision_dir <- Sys.getenv("SYNAPTIC_DIR")

synaptic_old_file <- file.path(synaptic_old_dir, "synaptic_final_plink.tsv")
genomewide_pc_file <- file.path(pca_dir, "MANC_1000_pca_results.eigenvec")

synaptic_gwpc_file <- file.path(
  synaptic_revision_dir,
  "synaptic_final_genomewide_PC20_plink.tsv"
)

synaptic_keep_file <- file.path(
  synaptic_revision_dir,
  "synaptic_final_genomewide_PC20_ids.txt"
)

stopifnot(file.exists(synaptic_old_file))
stopifnot(file.exists(genomewide_pc_file))

genomewide_pcs <- read_table(
  genomewide_pc_file,
  col_names = c("FID", "IID", paste0("PC", 1:20)),
  col_types = cols(
    FID = col_character(),
    IID = col_character(),
    .default = col_double()
  )
)

synaptic_old <- read_tsv(synaptic_old_file, show_col_types = FALSE) %>%
  mutate(
    FID = as.character(FID),
    IID = as.character(IID)
  ) %>%
  select(-any_of(paste0("PC", 1:20)))

synaptic_gwpc <- synaptic_old %>%
  left_join(genomewide_pcs, by = c("FID", "IID"))

if (nrow(synaptic_gwpc) != nrow(synaptic_old)) {
  stop("Row count changed after merging genome-wide PCs.")
}

duplicate_ids <- synaptic_gwpc %>%
  count(FID, IID) %>%
  filter(n > 1)

if (nrow(duplicate_ids) > 0) {
  print(duplicate_ids)
  stop("Duplicate FID/IID pairs detected in revised synaptic file.")
}

missing_pcs <- synaptic_gwpc %>%
  select(all_of(paste0("PC", 1:20))) %>%
  summarise(across(everything(), ~ sum(is.na(.))))

if (any(missing_pcs > 0)) {
  print(missing_pcs)
  stop("Missing genome-wide PC values detected in revised synaptic file.")
}

if (nrow(synaptic_gwpc) != 50) {
  warning(paste("Synaptic file has", nrow(synaptic_gwpc), "rows; expected 50."))
}

required_vars <- c(
  "FID", "IID",
  "frontal", "hippocampus", "parietal", "occipital",
  "sex",
  "age_at_death",
  "pmi_hrs",
  "apoe_e4",
  "smoke_curr",
  "alcohol_freq_wk",
  "mvpa_min_wk",
  "sleep_quality",
  "srh_raw",
  paste0("PC", 1:20)
)

missing_required_vars <- setdiff(required_vars, names(synaptic_gwpc))

if (length(missing_required_vars) > 0) {
  print(missing_required_vars)
  stop("Required variables missing from revised synaptic file.")
}

write_tsv(synaptic_gwpc, synaptic_gwpc_file)

write_tsv(
  synaptic_gwpc %>% select(FID, IID),
  synaptic_keep_file,
  col_names = FALSE
)

print(tibble(
  file = c("synaptic_final_genomewide_PC20_plink", "synaptic_final_genomewide_PC20_ids"),
  rows = c(nrow(synaptic_gwpc), nrow(synaptic_gwpc)),
  path = c(synaptic_gwpc_file, synaptic_keep_file)
))

synaptic_gwpc %>%
  summarise(
    n_total = n(),
    frontal_n = sum(!is.na(frontal)),
    hippocampus_n = sum(!is.na(hippocampus)),
    parietal_n = sum(!is.na(parietal)),
    occipital_n = sum(!is.na(occipital))
  ) %>%
  print()
RSCRIPT

SYNAPTIC_FILE="${SYNAPTIC_DIR}/synaptic_final_genomewide_PC20_plink.tsv"
KEEP_FILE="${SYNAPTIC_DIR}/synaptic_final_genomewide_PC20_ids.txt"
OUTPUT_DIR="${SYNAPTIC_DIR}/plink_89SNP_results"

mkdir -p "${OUTPUT_DIR}"

if [[ ! -f "${GENOTYPE_FILE}.bed" ]]; then
  echo "ERROR: Genotype file not found: ${GENOTYPE_FILE}.bed"
  exit 1
fi

if [[ ! -f "${SYNAPTIC_FILE}" ]]; then
  echo "ERROR: Synaptic phenotype/covariate file not found: ${SYNAPTIC_FILE}"
  exit 1
fi

if [[ ! -f "${KEEP_FILE}" ]]; then
  echo "ERROR: Keep file not found: ${KEEP_FILE}"
  exit 1
fi

if [[ ! -f "${PRUNED_SNP_FILE}" ]]; then
  echo "ERROR: 89-SNP pruned list not found: ${PRUNED_SNP_FILE}"
  exit 1
fi

SYNAPTIC_COVARS="sex age_at_death pmi_hrs apoe_e4 smoke_curr alcohol_freq_wk mvpa_min_wk sleep_quality srh_raw PC1-PC20"

echo "Running post-mortem synaptic-density SNP analyses..."
echo "Covariates: ${SYNAPTIC_COVARS}"

plink \
  --bfile "${GENOTYPE_FILE}" \
  --keep "${KEEP_FILE}" \
  --extract "${PRUNED_SNP_FILE}" \
  --freq \
  --out "${OUTPUT_DIR}/synaptic_89SNP_freq"

for PHENO in frontal hippocampus parietal occipital; do
  echo "Running synaptic outcome: ${PHENO}"
  plink \
    --bfile "${GENOTYPE_FILE}" \
    --keep "${KEEP_FILE}" \
    --extract "${PRUNED_SNP_FILE}" \
    --pheno "${SYNAPTIC_FILE}" \
    --pheno-name "${PHENO}" \
    --covar "${SYNAPTIC_FILE}" \
    --covar-name ${SYNAPTIC_COVARS} \
    --linear hide-covar \
    --allow-no-sex \
    --out "${OUTPUT_DIR}/${PHENO}"
done

PRUNED_COUNT=$(wc -l < "${PRUNED_SNP_FILE}")
BONFERRONI=$(python3 -c "print('{:.6e}'.format(0.05/${PRUNED_COUNT}))")

echo "Post-mortem synaptic-density analyses complete."
echo "SNPs tested: ${PRUNED_COUNT}"
echo "Bonferroni threshold: ${BONFERRONI}"
echo "Results saved in: ${OUTPUT_DIR}"
