# Supplementary material for: Do common dopaminergic variants modulate processing speed in cognitive aging? A longitudinal candidate gene study
Source: PLoS One. 2026 Jul 17;21(7):e0353790. doi: 10.1371/journal.pone.0353790 (PMC13379125; doi:10.1371/journal.pone.0353790)
Supplement: S7 File — Code used to generate the revised association analyses, model diagnostics, summary tables, and supporting datasets. (ZIP) [file pone.0353790.s022.zip › S7_File_analysis_code/13_postmortem_synaptic_density_results.R]

#!/usr/bin/env Rscript

# 13_postmortem_synaptic_density_results.R
#
# Purpose:
#   1. Summarise exploratory SNP-to-synaptic-density results.
#   2. Run the non-genetic exploratory synaptic-density-to-cognitive-
#      trajectory models used for S13 Table.
#
# SNP-to-synaptic-density results are produced by:
#   12_postmortem_synaptic_density_analysis.sh
#
# Non-genetic synaptic-density-to-cognitive-trajectory models:
#   Outcome = processing-speed slope/intercept
#   Predictor = synaptic-density marker
#   Covariates = sex, age_at_death, pmi_hrs, apoe_e4, smoke_curr,
#                alcohol_freq_wk, mvpa_min_wk, sleep_quality, srh_raw
#
# Non-genetic marker-to-cognitive-trajectory models do not include ancestry PCs,
# because they do not test genetic predictors. The synaptic analysis-ready file
# uses the composite sleep_quality variable created during synaptic data preparation.

suppressPackageStartupMessages({
  library(tidyverse)
  library(purrr)
})

project_dir <- "/path/to/authorised/project_directory"
analysis_dir <- file.path(project_dir, "PLOS_revision_genomewide_PC_analysis")
synaptic_dir <- file.path(analysis_dir, "postmortem_synaptic_genomewidePC20")
results_dir <- file.path(synaptic_dir, "plink_89SNP_results")
tables_dir <- file.path(results_dir, "tables")
dir.create(tables_dir, showWarnings = FALSE, recursive = TRUE)

freq_file <- file.path(results_dir, "synaptic_89SNP_freq.frq")
bim_file <- file.path(project_dir, "dopamine_ps.bim")
synaptic_file <- file.path(synaptic_dir, "synaptic_final_genomewide_PC20_plink.tsv")
cognitive_file <- file.path(analysis_dir, "journal_main_phenotypes_genomewide_PC20.tsv")
gene_bim_dir <- file.path(project_dir, "clean_data")

required_files <- c(freq_file, bim_file, synaptic_file, cognitive_file)
missing_required <- required_files[!file.exists(required_files)]
if (length(missing_required) > 0) {
  stop("Missing required files:\n", paste(missing_required, collapse = "\n"))
}

read_gene_map <- function(gene_bim_dir) {
  gene_bim_files <- list.files(gene_bim_dir, pattern = "_clean\\.bim$", full.names = TRUE)
  if (length(gene_bim_files) == 0) {
    warning("No gene-specific BIM files found. Gene annotation will be missing.")
    return(tibble(SNP = character(), Gene = character()))
  }
  map_dfr(gene_bim_files, function(filepath) {
    gene_name <- toupper(sub("_clean\\.bim", "", basename(filepath)))
    read_table(filepath,
               col_names = c("CHR", "SNP", "CM", "BP", "A1", "A2"),
               show_col_types = FALSE) %>%
      select(SNP) %>%
      mutate(Gene = gene_name)
  }) %>%
    distinct(SNP, .keep_all = TRUE)
}

freq_data <- read_table(freq_file, show_col_types = FALSE)
bim_data <- read_table(
  bim_file,
  col_names = c("CHR_bim", "SNP", "CM", "BP_bim", "A1_bim", "A2_bim"),
  show_col_types = FALSE
)
snp_to_gene_map <- read_gene_map(gene_bim_dir)

read_synaptic_result <- function(result_prefix, outcome_label) {
  result_file <- file.path(results_dir, paste0(result_prefix, ".assoc.linear"))
  if (!file.exists(result_file)) stop("Missing synaptic association file: ", result_file)

  read_table(result_file, show_col_types = FALSE) %>%
    filter(TEST == "ADD") %>%
    mutate(
      Outcome = outcome_label,
      BETA = as.numeric(BETA),
      STAT = as.numeric(STAT),
      P = as.numeric(P),
      SE = abs(BETA / STAT),
      L95 = BETA - 1.96 * SE,
      U95 = BETA + 1.96 * SE
    ) %>%
    filter(!is.na(P), P > 0, P <= 1)
}

synaptic_lookup <- tribble(
  ~result_prefix, ~outcome_label,
  "frontal",      "Frontal cortex synaptic density",
  "hippocampus",  "Hippocampal synaptic density",
  "parietal",     "Parietal cortex synaptic density",
  "occipital",    "Occipital cortex synaptic density"
)

synaptic_all_results <- synaptic_lookup %>%
  mutate(result = map2(result_prefix, outcome_label, read_synaptic_result)) %>%
  select(result) %>%
  unnest(result) %>%
  group_by(Outcome) %>%
  mutate(
    SNPs_tested = n(),
    q_FDR = p.adjust(P, method = "fdr"),
    P_bonf = pmin(P * SNPs_tested, 1)
  ) %>%
  ungroup() %>%
  left_join(freq_data %>% select(SNP, A1, A2, MAF), by = c("SNP", "A1")) %>%
  left_join(bim_data %>% select(SNP, A1_bim, A2_bim), by = "SNP") %>%
  mutate(A2 = coalesce(A2, A2_bim)) %>%
  left_join(snp_to_gene_map, by = "SNP")

combined_synaptic_top10 <- synaptic_all_results %>%
  arrange(Outcome, P) %>%
  group_by(Outcome) %>%
  slice_head(n = 10) %>%
  ungroup() %>%
  transmute(
    Outcome, Chr = CHR, SNP, Gene,
    Effect_allele = A1,
    Other_allele = A2,
    EAF = round(MAF, 3),
    N = NMISS,
    Beta = round(BETA, 4),
    SE = round(SE, 4),
    L95 = round(L95, 4),
    U95 = round(U95, 4),
    Raw_P = signif(P, 3),
    P_bonf = signif(P_bonf, 3),
    q_FDR = signif(q_FDR, 3)
  )

synaptic_outcome_summary <- synaptic_all_results %>%
  group_by(Outcome) %>%
  summarise(
    SNPs_tested = n(),
    min_p = min(P, na.rm = TRUE),
    min_q_FDR = min(q_FDR, na.rm = TRUE),
    min_bonf = min(P_bonf, na.rm = TRUE),
    bonferroni_hits = sum(P_bonf < 0.05, na.rm = TRUE),
    fdr_hits = sum(q_FDR < 0.05, na.rm = TRUE),
    min_N = min(NMISS, na.rm = TRUE),
    max_N = max(NMISS, na.rm = TRUE),
    .groups = "drop"
  )

# -------------------------------------------------------------------------
# Non-genetic exploratory synaptic-density -> cognitive trajectory models
# -------------------------------------------------------------------------

cognitive_data <- read_tsv(cognitive_file, show_col_types = FALSE) %>%
  mutate(FID = as.character(FID), IID = as.character(IID)) %>%
  select(FID, IID, gsstd_lin, gsstd_int)

synaptic_marker_data <- read_tsv(synaptic_file, show_col_types = FALSE) %>%
  mutate(FID = as.character(FID), IID = as.character(IID))

synaptic_cognition_data <- cognitive_data %>%
  inner_join(synaptic_marker_data, by = c("FID", "IID"))

synaptic_marker_covars <- c(
  "sex", "age_at_death", "pmi_hrs", "apoe_e4",
  "smoke_curr", "alcohol_freq_wk", "mvpa_min_wk",
  "sleep_quality", "srh_raw"
)

missing_marker_covars <- setdiff(synaptic_marker_covars, names(synaptic_cognition_data))
if (length(missing_marker_covars) > 0) {
  stop("Missing covariates for synaptic-density-to-cognition models:\n",
       paste(missing_marker_covars, collapse = "\n"))
}

synaptic_markers <- tribble(
  ~marker,       ~marker_label,
  "frontal",     "Frontal cortex synaptic density",
  "hippocampus", "Hippocampal synaptic density",
  "parietal",    "Parietal cortex synaptic density",
  "occipital",   "Occipital cortex synaptic density"
)

cognitive_outcomes <- tribble(
  ~outcome,    ~outcome_label,
  "gsstd_lin", "Processing speed slope",
  "gsstd_int", "Processing speed intercept"
)

run_synaptic_to_cognition_model <- function(marker, marker_label, outcome, outcome_label) {
  model_formula <- as.formula(
    paste(outcome, "~", marker, "+", paste(synaptic_marker_covars, collapse = " + "))
  )
  model <- lm(model_formula, data = synaptic_cognition_data)
  coef_table <- summary(model)$coefficients
  ci <- confint(model, marker)
  tibble(
    Marker = marker_label,
    Marker_variable = marker,
    Outcome = outcome_label,
    Outcome_variable = outcome,
    N = nobs(model),
    Beta = coef_table[marker, "Estimate"],
    SE = coef_table[marker, "Std. Error"],
    L95 = ci[1],
    U95 = ci[2],
    P_value = coef_table[marker, "Pr(>|t|)"],
    Model_R2 = summary(model)$r.squared,
    Covariates = paste(synaptic_marker_covars, collapse = "; ")
  )
}

synaptic_marker_cognitive_results <- crossing(synaptic_markers, cognitive_outcomes) %>%
  pmap_dfr(function(marker, marker_label, outcome, outcome_label) {
    run_synaptic_to_cognition_model(marker, marker_label, outcome, outcome_label)
  }) %>%
  mutate(
    q_FDR = p.adjust(P_value, method = "fdr"),
    P_bonf = pmin(P_value * n(), 1)
  )

synaptic_marker_cognitive_display <- synaptic_marker_cognitive_results %>%
  mutate(
    Beta = round(Beta, 4),
    SE = round(SE, 4),
    L95 = round(L95, 4),
    U95 = round(U95, 4),
    P_value = signif(P_value, 4),
    q_FDR = signif(q_FDR, 4),
    P_bonf = signif(P_bonf, 4),
    Model_R2 = round(Model_R2, 4)
  )

cat("\n\nSNP-to-synaptic-density top results:\n")
print(combined_synaptic_top10, n = Inf, width = Inf)
cat("\n\nSNP-to-synaptic-density outcome summary:\n")
print(synaptic_outcome_summary, width = Inf)
cat("\n\nNon-genetic synaptic-density-to-processing-speed trajectory results:\n")
print(synaptic_marker_cognitive_display, n = Inf, width = Inf)

write_csv(synaptic_all_results, file.path(tables_dir, "S6_Dataset_synaptic_density_SNP_marker_full_results.csv"))
write_csv(combined_synaptic_top10, file.path(tables_dir, "synaptic_density_top10_SNP_marker_results.csv"))
write_csv(synaptic_outcome_summary, file.path(tables_dir, "synaptic_density_outcome_summary_89SNP_genomewidePC20.csv"))
write_csv(synaptic_marker_cognitive_results, file.path(tables_dir, "S13_Table_synaptic_density_marker_cognitive_trajectory_results.csv"))
